# Supplementary material for: CHD5, a Brain-Specific Paralog of Mi2 Chromatin Remodeling Enzymes, Regulates Expression of Neuronal Genes
Source: PLoS One. 2011 Sep 13;6(9):e24515. doi: 10.1371/journal.pone.0024515 (PMC3172237; doi:10.1371/journal.pone.0024515)
Supplement: Table S2 — Gene sets altered in a statistically significant manner by CHD5 inhibition. The columns “Pathway Name” and “Annotation” list gene sets from the molecular signature database. Z scores for changes in the gene set are listed in the following columns. “D12KD_D12C” compares gene set expression after treatment with CHD5 shRNA lentivirus to contol, at day 12. Negative Z scores indicate expression of the gene sets are reduced, and thus CHD5 is formally an activator, while positive Z scores indicate expression of the gene sets are increased, and thus CHD5 formally represses them. “D9KD_D9C” and “D5KD_D5C” measure the effect of CHD5 depletion at earlier times. “D12C_D5C” and “D9C_D5C” compare the change in gene set expression in control cells at day 12 and day 9 relative to day 5. (XLS) [file pone.0024515.s004.xls]

## Sheet: PathwaySignificentZscoreScore
Pathway Name	Annotation	D12KD_D12C	D9KD_D9C	D5KD_D5C	D12C_D5C	D9C_D5C
AGEING_BRAIN_UP	[Human][description:Age-upregulated in the human frontal cortex][PUBMED_ID:15190254][Contributor:L2L John Newman][Abstract:AB - The ageing of the human brain is a cause of cognitive decline in the elderly and the major risk factor for Alzheimer's disease. The time in life when brain ageing begins is undefined. Here we show that transcriptional profiling of the human frontal cortex from individual…	-14.3389	-13.0617	-6.73852	11.7516	12.1205
STEMCELL_NEURAL_UP	[Mouse][description:Enriched in mouse neural stem cells, compared to differentiated brain and bone marrow cells][PUBMED_ID:12228720][Contributor:L2L John Newman][Abstract:AB - The transcriptional profiles of mouse embryonic neural and hematopoietic stem cells were compared to define a genetic program for stem cells. A total of 216 genes are enriched in all three types of stem cells and several of…	-10.9982	-8.7404	-8.27662	0	0
LI_FETAL_VS_WT_KIDNEY_UP	[Human][description:These are genes identified by simple statistical criteria as differing in their mRNA expresssion between WTs and fetal kidneys LOW][PUBMED_ID:12057921][Contributor:Kevin Vogelsang][Abstract:AB - Wilms' tumor (WT) has been considered a prototype for arrested cellular differentiation in cancer but previous studies have relied on selected markers. We have now performed an unbiase…	-9.70813	-8.69553	0	10.5324	11.5403
EMT_UP	[Mouse][description:Up-regulated during the TGFbeta-induced epithelial-to-mesenchymal transition (EMT) of Ras-transformed mouse mammary epithelial (EpH4) cells (EMT is representative of late-stage tumor progression and metastasis)][PUBMED_ID:14562044][Contributor:L2L John Newman][Abstract:AB - Epithelial-to-mesenchymal transition (EMT) a switch of polarized epithelial cells to a migratory fibrobl…	-8.99638	-8.87536	-9.34883	7.25671	6.59307
FLECHNER_KIDNEY_TRANSPLANT_REJECTION_DN	[Human][description:Genes downreglated in acute rejection transplanted kidney biopsies relative to well functioning transplanted kidney biopsies from stable, immunosuppressed recipients. (median FDR < 0.14% per comparison).][PUBMED_ID:15307835][Contributor:Jean Junior][Abstract:AB - A major challenge for kidney transplantation is balancing the need for immunosuppression to prevent rejection while…	-8.73771	-4.38677	0	13.6849	13.6168
RUTELLA_HEMATOGFSNDCS_DIFF	[Human][description:The 672 significantly changing genes][PUBMED_ID:16527888][Contributor:Kevin Vogelsang][Abstract:AB - Several hematopoietic growth factors including interleukin-10 (IL-10) and transforming growth factor-beta1 (TGF-beta1) promote the differentiation of tolerogenic dendritic cells (DCs). Hepatocyte growth factor (HGF) is a pleiotropic cytokine whose effects on human DC differenti…	-8.51892	-5.38839	0	8.10312	6.82091
BOQUEST_CD31PLUS_VS_CD31MINUS_DN	[Human][description:Genes overexpressed 3-fold or more in freshly isolated CD31- versus freshly isolated CD31+ cells][PUBMED_ID:15635089][Contributor:Kevin Vogelsang][Abstract:AB - Stromal stem cells proliferate in vitro and may be differentiated along several lineages. Freshly isolated these cells have been too few or insufficiently pure to be thoroughly characterized. Here we have isolated two …	-8.44787	-10.317	-6.5087	9.17312	9.76042
TAKEDA_NUP8_HOXA9_8D_DN	[Human][description:Effect of NUP98-HOXA9 on gene transcription at 8 d after transduction Down][PUBMED_ID:16818636][Contributor:Kevin Vogelsang][Abstract:AB - NUP98-HOXA9 the chimeric protein resulting from the t(7 11)(p15 p15) chromosomal translocation is a prototype of several NUP98 fusions that occur in myelodysplastic syndromes and acute myeloid leukemia. We examined its effect on differentia…	-8.27874	-4.75647	0	11.052	9.92467
ALZHEIMERS_DISEASE_UP	[Human][description:Upregulated in correlation with overt Alzheimer's Disease, in the CA1 region of the hippocampus][PUBMED_ID:14769913][Contributor:L2L John Newman][Abstract:AB - The pathogenesis of incipient Alzheimer's disease (AD) has been resistant to analysis because of the complexity of]	-7.83824	-7.09296	-3.46505	0	4.11187
ASTON_OLIGODENDROGLIA_MYELINATION_SUBSET	[Human][description:Oligodendroglia/myelination related genes which are downregulated in major depressive disorder (p < 0.05, fold change > 1.4, mean average difference > 150 in at least one of the groups, called present in greater than 20% of all samples)][PUBMED_ID:15303102][Contributor:Jean Junior][Abstract:AB - Major depressive disorder is one of the most common and devastating psychiatric di…	-7.79372	-7.28811	0	12.3236	11.6088
FATTY_ACID_METABOLISM	[Human][description:Genes involved in fatty acid metabolism][PUBMED_ID:na][Contributor:Broad Institute][Abstract:na]	-7.7893	-7.58535	0	7.66487	9.00896
FATTY_ACID_DEGRADATION	[Human][description:Genes involved in fatty acid degradation][PUBMED_ID:na][Contributor:Broad Institute][Abstract:na]	-7.77307	-7.41965	0	7.75434	7.94963
IDX_TSA_UP_CLUSTER6	[Mouse][description:Strongly up-regulated at 96 hours during differentiation of 3T3-L1 fibroblasts into adipocytes with IDX (insulin, dexamethasone and isobutylxanthine), vs. fibroblasts treated with IDX + TSA to prevent differentiation (cluster 6)][PUBMED_ID:15033539][Contributor:L2L John Newman][Abstract:AB - During cellular differentiation and development it is recognized that many complex mol…	-7.74086	-6.43049	0	11.7712	12.9366
MITOCHONDRIAL_FATTY_ACID_BETAOXIDATION	[Generic][description:na][PUBMED_ID:na][Contributor:GenMAPP][Abstract:na]	-7.68017	-8.38528	0	9.70493	10.6023
BRCA_BRCA1_NEG	[Human][description:Genes whose expression is consistently negatively correlated with brca1 germline status in breast cancer - higher expression is associated with BRCA1 tumors][PUBMED_ID:11823860][Contributor:L2L John Newman][Abstract:AB - Breast cancer patients with the same stage of disease can have markedly different treatment responses and overall outcome. The strongest predictors for metast…	-7.53177	-7.91644	-5.6233	9.00577	8.40105
LEE_MYC_TGFA_DN	[Mouse][description:Genes down-regulated in hepatoma tissue of Myc+Tgfa transgenic mice][PUBMED_ID:15565109][Contributor:Yujin Hoshida][Abstract:AB - Genetically modified mice have been extensively used for analyzing the molecular events that occur during tumor development. In many if not all cases however it is uncertain to what extent the mouse models reproduce features observed in the correspo…	-7.38431	-5.76342	0	8.49588	9.00568
LEE_MYC_E2F1_DN	[Mouse][description:Genes down-regulated in hepatoma tissue of Myc+E2f1 transgenic mice][PUBMED_ID:15565109][Contributor:Yujin Hoshida][Abstract:AB - Genetically modified mice have been extensively used for analyzing the molecular events that occur during tumor development. In many if not all cases however it is uncertain to what extent the mouse models reproduce features observed in the correspo…	-7.35798	-5.49098	0	8.45607	9.68056
HSIAO_LIVER_SPECIFIC_GENES	[Human][description:Liver selective genes][PUBMED_ID:11773596][Contributor:Kevin Vogelsang][Abstract:AB - This study creates a compendium of gene expression in normal human tissues suitable as a reference for defining basic organ systems biology. Using oligonucleotide microarrays we analyze 59 samples representing 19 distinct tissue types. Of approximately 7 000 genes analyzed 451 genes are expre…	-7.29987	-6.19886	0	10.0726	10.75
RUTELLA_HEPATGFSNDCS_UP	[Human][description:Genes up-regulated by HGF treatments][PUBMED_ID:16527888][Contributor:Kevin Vogelsang][Abstract:AB - Several hematopoietic growth factors including interleukin-10 (IL-10) and transforming growth factor-beta1 (TGF-beta1) promote the differentiation of tolerogenic dendritic cells (DCs). Hepatocyte growth factor (HGF) is a pleiotropic cytokine whose effects on human DC differenti…	-7.23578	-4.3817	0	11.0334	9.83577
STEMCELL_EMBRYONIC_UP	[Mouse][description:Enriched in mouse embryonic stem cells, compared to differentiated brain and bone marrow cells][PUBMED_ID:12228720][Contributor:L2L John Newman][Abstract:AB - The transcriptional profiles of mouse embryonic neural and hematopoietic stem cells were compared to define a genetic program for stem cells. A total of 216 genes are enriched in all three types of stem cells and several…	-7.23258	-7.93128	-6.4726	0	0
POD1_KO_DN	[Mouse][description:Down-regulated in glomeruli isolated from Pod1 knockout mice, versus wild-type controls][PUBMED_ID:16207825][Contributor:L2L John Newman][Abstract:AB - Mouse mutations have provided tremendous insights into the molecular basis of renal and glomerular development. However genes often play important roles during multiple stages of nephrogenesis making it difficult to determine t…	-7.13554	-8.95497	-5.06894	0	0
LEE_DENA_DN	[Mouse][description:Genes down-regulated in hepatoma induced by diethylnitrosamine][PUBMED_ID:15565109][Contributor:Yujin Hoshida][Abstract:AB - Genetically modified mice have been extensively used for analyzing the molecular events that occur during tumor development. In many if not all cases however it is uncertain to what extent the mouse models reproduce features observed in the corresponding…	-7.07547	-5.68995	0	11.7382	11.9377
TAKEDA_NUP8_HOXA9_10D_DN	[Human][description:Effect of NUP98-HOXA9 on gene transcription at 10 d after transduction Down][PUBMED_ID:16818636][Contributor:Kevin Vogelsang][Abstract:AB - NUP98-HOXA9 the chimeric protein resulting from the t(7 11)(p15 p15) chromosomal translocation is a prototype of several NUP98 fusions that occur in myelodysplastic syndromes and acute myeloid leukemia. We examined its effect on differenti…	-6.98397	0	-3.15516	8.99561	8.05089
JECHLINGER_EMT_UP	[Human][description:Genes upregulated for epithelial plasticity in tumor progression][PUBMED_ID:14562044][Contributor:Broad Institute][Abstract:AB - Epithelial-to-mesenchymal transition (EMT) a switch of polarized epithelial cells to a migratory fibroblastoid phenotype is increasingly considered as an important event during malignant tumor progression and metastasis. To identify molecular players…	-6.94566	-7.20857	-8.50999	0	0
DIAB_NEPH_DN	[Human][description:Downregulated in the glomeruli of cadaver kidneys from patients with diabetic nephropathy, compared to normal controls][PUBMED_ID:15042541][Contributor:L2L John Newman][Abstract:AB - BACKGROUND Diabetic nephropathy (DN) is a frequent complication in patients with diabetes mellitus. To find improved intervention strategies in this disease it is necessary to investigate the mole…	-6.9263	-6.7592	-6.43139	0	0
NADLER_OBESITY_DN	[Mouse][description:Genes with decreased expression with obesity][PUBMED_ID:11027337][Contributor:Kevin Vogelsang][Abstract:AB - Obesity is strongly correlated with type 2 diabetes mellitus a common disorder of glucose and lipid metabolism. Although adipocytes are critical in obesity their role in diabetes has only recently been appreciated. We conducted studies by using DNA microarrays to identi…	-6.39875	0	0	12.1475	11.659
LEE_CIP_DN	[Mouse][description:Genes down-regulated in hepatoma induced by ciprofibrate][PUBMED_ID:15565109][Contributor:Yujin Hoshida][Abstract:AB - Genetically modified mice have been extensively used for analyzing the molecular events that occur during tumor development. In many if not all cases however it is uncertain to what extent the mouse models reproduce features observed in the corresponding human…	-6.29838	-5.39524	0	10.0174	11.1483
FLECHNER_KIDNEY_TRANSPLANT_WELL_UP	[Human][description:Genes upreglated in well functioning transplanted kidney biopsies from stable, immunosuppressed recipients relative to normal healthy donor kidney biopsies (median FDR < 0.16% per comparison)][PUBMED_ID:15307835][Contributor:Jean Junior][Abstract:AB - A major challenge for kidney transplantation is balancing the need for immunosuppression to prevent rejection while minimizing …	-6.27449	-3.83939	-5.31705	0	0
LEE_ACOX1_DN	[Mouse][description:Genes down-regulated in hepatoma tissue in Acox1 KO mice][PUBMED_ID:15565109][Contributor:Yujin Hoshida][Abstract:AB - Genetically modified mice have been extensively used for analyzing the molecular events that occur during tumor development. In many if not all cases however it is uncertain to what extent the mouse models reproduce features observed in the corresponding human…	-6.26014	-4.65197	0	7.48779	8.48795
POD1_KO_MOST_UP	[Mouse][description:Most strongly up-regulated in glomeruli isolated from Pod1 knockout mice, versus wild-type controls][PUBMED_ID:16207825][Contributor:L2L John Newman][Abstract:AB - Mouse mutations have provided tremendous insights into the molecular basis of renal and glomerular development. However genes often play important roles during multiple stages of nephrogenesis making it difficult to…	-6.21657	-5.80638	-4.31146	0	0
LEE_TCELLS2_UP	[Human][description:Transcripts enriched in more mature cells (SP4, CB4, and AB4) more than 3-fold, with average signal value differences of at least 100 between less mature (ITTP, DP) and more mature (SP4, CB4, and AB4) cells][PUBMED_ID:15210650][Contributor:Kevin Vogelsang][Abstract:AB - To develop a comprehensive catalogue of phenotypic and functional parameters of human CD4(+) T cell differen…	-6.1523	-5.68698	-8.93437	0	0
MITOCHONDRIA	[Human][description:Mitochondrial genes][PUBMED_ID:na][Contributor:Vamsi Mootha][Abstract:na]	-6.13418	-3.43625	0	9.56948	11.5854
APPEL_IMATINIB_UP	[Human][description:Genes up-regulated by imatinib during dendritic cell differentiation][PUBMED_ID:15756019][Contributor:Kevin Vogelsang][Abstract:AB - Dendritic cells are the most powerful antigen-presenting cells playing a decisive role for the initiation and maintenance of primary immune responses. However signaling pathways involved in the differentiation of these cells have not been fully d…	-6.10013	-4.72851	0	11.2119	11.4322
5FU_RESIST_GASTRIC_UP	[Human][description:Upregulated in gastric cancer cell lines reistant to 5-fluorouracil, compared to parent chemosensitive lines][PUBMED_ID:14734480][Contributor:L2L John Newman][Abstract:AB - PURPOSE A major obstacle in chemotherapy is treatment failure due to anticancer drug resistance. The emergence of acquired resistance results from host factors and genetic or epigenetic changes in the cance…	-6.0605	-5.72028	-3.88542	0	7.54564
WIELAND_HEPATITIS_B_INDUCED	[Chimpanzee][description:Genes induced in the liver during hepatitis B viral clearance in chimpanzees.][PUBMED_ID:15100412][Contributor:Kate Stafford][Abstract:AB - Previous studies in hepatitis B virus (HBV)-infected humans and chimpanzees suggest that control of HBV infection involves the cells effector functions and molecular mediators of the immune response. The objective of the current study…	-6.04733	-3.97287	0	5.53672	5.97089
ROSS_CBF_MYH	[Human][description:Genes that distinguish pediatric acute myeloid leukemia (AML) subtype inv(16)[CBF-beta-MYH11].][PUBMED_ID:15226186][Contributor:Kate Stafford][Abstract:AB - Contemporary treatment of pediatric acute myeloid leukemia (AML) requires the assignment of patients to specific risk groups. To explore whether expression profiling of leukemic blasts could accurately distinguish between …	-5.96318	-4.50871	-5.53525	0	0
ADIP_VS_FIBRO_UP	[Mouse][description:Upregulated following 7-day differentiation of murine 3T3-L1 fibroblasts into adipocytes][PUBMED_ID:12021175][Contributor:L2L John Newman][Abstract:AB - PPAR gamma is an adipocyte-specific nuclear hormone receptor. Agonists of PPAR gamma such as thiazolidinediones (TZDs) promote adipocyte differentiation and have insulin-sensitizing effects in animals and diabetic patients. Af…	-5.82057	-5.85638	0	7.94494	7.95562
IGLESIAS_E2FMINUS_UP	[Mouse][description:Genes that increase in the absence of E2F1 and E2F2][PUBMED_ID:15146237][Contributor:Kevin Vogelsang][Abstract:AB - E2F transcription factors are thought to be key regulators of cell growth control. Here we use mutant mouse strains to investigate the function of E2F1 and E2F2 in vivo. E2F1/E2F2 compound-mutant mice develop nonautoimmune insulin-deficient diabetes and exocrine …	-5.77148	-7.17673	-7.45728	7.5581	9.12985
GH_AUTOCRINE_UP	[Human][description:Up-regulated following stable autocrine expression of human growth hormone in mammary carcinoma cells (MCF-7)][PUBMED_ID:15845533][Contributor:L2L John Newman][Abstract:AB - We have exploited a discrepancy in the oncogenic potential of autocrine and exogenous human growth hormone (hGH) in an attempt to identify molecules that could potentially be involved in oncogenic transfor…	-5.67357	-6.20304	-3.62307	8.31036	7.93206
ICHIBA_GVHD	[Mouse][description:Genes whose expression is altered greater than twofold in mouse livers experiencing graft-versus-host disease (GVHD) as a result of allogenic bone marrow transplantation.][PUBMED_ID:12663442][Contributor:Kate Stafford][Abstract:AB - The liver skin and gastrointestinal tract are major target organs of acute graft-versus-host disease (GVHD) the major complication of allogeneic b…	-5.49684	-4.64274	0	5.90965	6.82559
ELONGINA_KO_UP	[Mouse][description:Upregulated in MES cells from elongin-A knockout mice][PUBMED_ID:12604609][Contributor:L2L John Newman][Abstract:AB - Elongin A is a transcription elongation factor that increases the overall rate of mRNA chain elongation by RNA polymerase II. To investigate the function of Elongin A in vivo the two alleles of the Elongin A gene have been disrupted by homologous recombination …	-5.3944	-4.87023	-6.29578	5.11612	4.94011
CMV_HCMV_TIMECOURSE_16HRS_DN	[Human][description:Down-regulated in fibroblasts following infection with human cytomegalovirus (at least 3-fold, with Affymetrix change call, in at least two consectutive timepoints), with maximum change at 16 hours][PUBMED_ID:11711622][Contributor:L2L John Newman][Abstract:AB - The effect of human cytomegalovirus (HCMV) infection on cellular mRNA accumulation was analyzed by gene chip technolo…	-5.3887	-3.58603	0	0	0
CROMER_HYPOPHARYNGEAL_MET_VS_NON_UP	[Human][description:Genes increased in metastatic hypopharyngeal cancer tumours][PUBMED_ID:14676830][Contributor:Kevin Vogelsang][Abstract:AB - Head and neck squamous cell carcinoma (HNSCC) is the sixth most common cancer among men in the developed world. There is a need for both clinical and scientific reasons to find markers to identify patients with aggressive disease as early as possible and …	-5.37915	-4.43521	0	0	0
FLECHNER_KIDNEY_TRANSPLANT_REJECTION_UP	[Human][description:Genes upreglated in acute rejection transplanted kidney biopsies relative to well functioning transplanted kidney biopsies from stable, immunosuppressed, recipients (median FDR < 0.14% per comparison)][PUBMED_ID:15307835][Contributor:Jean Junior][Abstract:AB - A major challenge for kidney transplantation is balancing the need for immunosuppression to prevent rejection while mi…	-5.33563	-3.61988	-2.37947	0	0
VENTRICLES_UP	[Human][description:Upregulated in the ventricles of healthy hearts, compared to atria][PUBMED_ID:15103417][Contributor:L2L John Newman][Abstract:AB - To obtain region- and disease-specific transcription profiles of human myocardial tissue we explored mRNA expression from all four chambers of eight explanted failing [idiopathic dilated cardiomyopathy (DCM) n=5 ischemic cardiomyopathy (ICM) n=3] a…	-5.32319	0	0	5.94391	6.64148
AGEING_KIDNEY_DN	[Human][description:Down-regulation is associated with increasing age in normal human kidney tissue from 74 patients][PUBMED_ID:15562319][Contributor:L2L John Newman][Abstract:AB FAU - Kim Stuart K AU - Kim SK LA - eng GR - DK064697/DK/NIDDK PT - Journal Article DEP - 20041130 PL - United States TA - PLoS Biol JT - PLoS biology. JID - 101183755 RN - 63231-63-0 (RNA) SB - IM MH - Adult MH - Age Fa…	-5.2759	0	0	5.86267	4.88498
IRS1_KO_ADIP_DN	[Mouse][description:Down-regulated in brown preadipocytes from Irs1-knockout mice, which display severe defects in adipocyte differentiation, versus wild-type controls][PUBMED_ID:15895078][Contributor:L2L John Newman][Abstract:AB - The insulin/IGF-1 (insulin-like growth factor 1) signalling pathway promotes adipocyte differentiation via complex signalling networks. Here using microarray analysis …	-5.10894	-3.98756	-3.37444	6.28182	4.19694
HUMAN_MITODB_6_2002	[Human][description:Mitochondrial genes][PUBMED_ID:na][Contributor:Vamsi Mootha][Abstract:na]	-5.09695	-3.21878	0	8.45016	10.5573
ADIP_VS_PREADIP_UP	[Mouse][description:Upregulated in mature murine adipocytes (7 day differentiation) vs. preadipocytes (6 hr differentiation)][PUBMED_ID:12021175][Contributor:L2L John Newman][Abstract:AB - PPAR gamma is an adipocyte-specific nuclear hormone receptor. Agonists of PPAR gamma such as thiazolidinediones (TZDs) promote adipocyte differentiation and have insulin-sensitizing effects in animals and diabe…	-5.05185	-5.39101	0	7.61317	8.76115
ALZHEIMERS_INCIPIENT_UP	[Human][description:Upregulated in correlation with incipient Alzheimer's Disease, in the CA1 region of the hippocampus][PUBMED_ID:14769913][Contributor:L2L John Newman][Abstract:AB - The pathogenesis of incipient Alzheimer's disease (AD) has been resistant to analysis because of the complexity of]	-4.74716	-5.15999	0	0	4.42903
HDACI_COLON_BUT_DN	[Human][description:Downregulated by butyrate at any timepoint up to 48 hrs in SW260 colon carcinoma cells][PUBMED_ID:10969808][Contributor:L2L John Newman][Abstract:AB - The short-chain fatty acid butyrate produced by microbial fermentation of dietary fiber in the large intestine is a physiological regulator of major pathways of colonic epithelial cell maturation cell cycle arrest lineage-specif…	-4.69974	-2.73002	-3.61663	0	0
AGEING_KIDNEY_SPECIFIC_DN	[Human][description:Down-regulation is associated with increasing age in normal human kidney tissue from 74 patients, and expression is higher in kidney than in whole blood][PUBMED_ID:15562319][Contributor:L2L John Newman][Abstract:AB FAU - Kim Stuart K AU - Kim SK LA - eng GR - DK064697/DK/NIDDK PT - Journal Article DEP - 20041130 PL - United States TA - PLoS Biol JT - PLoS biology. JID - 101183…	-4.6848	0	0	4.04995	3.08677
ROME_INSULIN_2F_UP	[Human][description:Genes 2fold upregulated by insulin][PUBMED_ID:12621037][Contributor:Broad Institute][Abstract:AB - Insulin action in target tissues involved precise regulation of gene expression. To define the set of insulin-regulated genes in human skeletal muscle we analyzed the global changes in mRNA levels during a 3-h hyperinsulinemic euglycemic clamp in vastus lateralis muscle of six he…	-4.46059	0	-3.48004	0	0
RUIZ_TENASCIN_TARGETS	[Human][description:Tenascin-C target genes][PUBMED_ID:15492259][Contributor:Kevin Vogelsang][Abstract:AB - Tenascin-C is an adhesion-modulating extracellular matrix molecule that is highly expressed in tumor stroma and stimulates tumor cell proliferation. Adhesion of T98G glioblastoma cells to a fibronectin substratum is inhibited by tenascin-C. To address the mechanism of action we performed a …	-4.45905	-5.03159	-3.78995	0	0
HSC_MATURE_ADULT	[Mouse][description:Up-regulated in mouse mature bood cells from adult bone marrow, compared to hematopoietic progenitors (Cluster vii, Mature Blood Cells Shared + Adult)][PUBMED_ID:12228721][Contributor:L2L John Newman][Abstract:AB - Mechanisms regulating self-renewal and cell fate decisions in mammalian stem cells are poorly understood. We determined global gene expression profiles for mouse an…	-4.43472	0	0	0	0
SANSOM_APC_5_DN	[Human][description:The top 507 downregulated genes following Apc loss at day 5][PUBMED_ID:15198980][Contributor:Kevin Vogelsang][Abstract:AB - Although Apc is well characterized as a tumor-suppressor gene in the intestine the precise mechanism of this suppression remains to be defined. Using a novel inducible Ahcre transgenic line in conjunction with a loxP-flanked Apc allele we show that loss o…	-4.37242	-3.83723	0	7.58902	8.04219
SA_DIACYLGLYCEROL_SIGNALING	[Generic][description:DAG (diacylglycerol) signaling activity][PUBMED_ID:na][Contributor:SigmaAldrich][Abstract:na]	-4.37211	0	0	0	0
LINDSTEDT_DEND_8H_VS_48H_UP	[Human][description:Genes up-regulated in DC stimulated for 8 h as compared to DC stimulated for 48 h][PUBMED_ID:12356685][Contributor:Kevin Vogelsang][Abstract:AB - Maturation of dendritic cells (DC) serves a deterministic role in the link between innate and adaptive immunity constituting a checkpoint with regard to whether responses from the lymphocyte compartment shall be raised and what class…	-4.33633	0	0	0	0
CROONQUIST_IL6_RAS_UP	[Human][description:Genes upregulated in multiple myeloma cells exposed to the pro-proliferative cytokine IL-6 versus those with N-ras-activating mutations.][PUBMED_ID:12791645][Contributor:Kate Stafford][Abstract:AB - ANBL-6 a myeloma cell line proliferates in response to interleukin 6 (IL-6) stimulation coculture with bone marrow stromal cells and when harboring a constitutively active mutant N…	-4.30926	-5.21081	0	0	0
POD1_KO_UP	[Mouse][description:Up-regulated in glomeruli isolated from Pod1 knockout mice, versus wild-type controls][PUBMED_ID:16207825][Contributor:L2L John Newman][Abstract:AB - Mouse mutations have provided tremendous insights into the molecular basis of renal and glomerular development. However genes often play important roles during multiple stages of nephrogenesis making it difficult to determine the…	-4.30359	0	-7.46	0	0
SLRPPATHWAY	[Generic][description:Small leucine-rich proteoglycans (SLRPs) interact with and reorganize collagen fibers in the extracellular matrix.][PUBMED_ID:na][Contributor:BioCarta][Abstract:na]	-4.29772	0	0	0	0.743387
BOQUEST_CD31PLUS_VS_CD31MINUS_UP	[Human][description:Genes overexpressed 3-fold or more in freshly isolated CD31+ versus freshly isolated CD31- cells][PUBMED_ID:15635089][Contributor:Kevin Vogelsang][Abstract:AB - Stromal stem cells proliferate in vitro and may be differentiated along several lineages. Freshly isolated these cells have been too few or insufficiently pure to be thoroughly characterized. Here we have isolated two …	-4.09711	-6.7277	-4.41452	0	0
BREAST_CANCER_ESTROGEN_SIGNALING	[Generic][description:Genes preferentially expressed in breast cancers, especially those involved in estrogen-receptor-dependent signal transduction.][PUBMED_ID:na][Contributor:GEArray][Abstract:na]	-4.0806	0	-5.12138	0	0
PROLIFERATION_GENES	[Human][description:Proliferation related genes][PUBMED_ID:na][Contributor:Broad Institute][Abstract:na]	-4.07749	-4.18922	-5.81672	0	0
VALINE_LEUCINE_AND_ISOLEUCINE_DEGRADATION	[Generic][description:na][PUBMED_ID:na][Contributor:GenMAPP][Abstract:na]	-4.06913	0	0	7.29582	9.10968
BRCA1_OVEREXP_PROSTATE_DN	[Human][description:Down-regulated with stable, ectopic overexpression of BRCA1 in DU-145 human prostate cancer cell lines, compared to neo-only controls][PUBMED_ID:15520196][Contributor:L2L John Newman][Abstract:AB - Mutations of the breast cancer susceptibility gene 1 (BRCA1) a tumor suppressor confer an increased risk for breast ovarian and prostate cancers. To investigate the function of the …	-4.04893	-3.13546	0	0	0
HYPOPHYSECTOMY_RAT_DN	[Rat][description:Down-regulated in liver, heart or kidney tissue from hypophysectomized rats (lacking growth hormone), compared to normal controls][PUBMED_ID:11416039][Contributor:L2L John Newman][Abstract:AB - Complementary DNA microarrays containing 3000 different rat genes were used to study the consequences of severe hormonal deficiency (hypophysectomy) on the gene expression patterns in hea…	-4.04573	-3.3246	-4.54457	5.59076	4.34109
CELL_PROLIFERATION	[Generic][description:The multiplication or reproduction of cells, resulting in the rapid expansion of a cell population.][PUBMED_ID:na][Contributor:GO][Abstract:na]	-3.98961	-3.42241	-5.06587	0	0
SHEPARD_CELL_PROLIFERATION	[Zebra Fish][description:Cell proliferation genes determined in zebra fish][PUBMED_ID:16150706][Contributor:Jennifer Shepard][Abstract:AB - A major goal of cancer research has been to identify genes that contribute to cancer formation. The similar pathology between zebrafish and human tumors as well as the past success of large-scale genetic screens in uncovering human disease genes makes zebrafi…	-3.98961	-3.42241	-5.06587	0	0
GAY_YY1_DN	[Human][description:List of YY1 target genes identified in MEFs expressing ~25% of YY1 Down][PUBMED_ID:16611997][Contributor:Kevin Vogelsang][Abstract:AB - Constitutive ablation of the Yin Yang 1 (YY1) transcription factor in mice results in peri-implantation lethality. In this study we used homologous recombination to generate knockout mice carrying yy1 alleles expressing various amounts of YY1.…	-3.97252	0	-5.60117	0	0
PASSERINI_PROLIFERATION	[Pig][description:Genes associated with cellular adhesion that are differentially expressed in endothelial cells of pig aortas from regions of disturbed flow (inner aortic arch) versus regions of undisturbed laminar flow (descending thoracic aorta).][PUBMED_ID:14983035][Contributor:Kate Stafford][Abstract:AB - In the arterial circulation regions of disturbed flow (DF) which are characterized by f…	-3.94898	-5.78272	-5.68223	0	0
PASSERINI_EM	[Pig][description:Genes associated with cellular adhesion that are differentially expressed in endothelial cells of pig aortas from regions of disturbed flow (inner aortic arch) versus regions of undisturbed laminar flow (descending thoracic aorta).][PUBMED_ID:14983035][Contributor:Kate Stafford][Abstract:AB - In the arterial circulation regions of disturbed flow (DF) which are characterized by f…	-3.91307	-6.28077	-5.22587	0	0
DER_IFNA_UP	[Human][description:Genes up-regulated by interferon-alpha in HT1080 (fibrosarcoma)][PUBMED_ID:9861020][Contributor:Yujin Hoshida][Abstract:AB - The pleiotropic activities of interferons (IFNs) are mediated primarily through the transcriptional regulation of many downstream effector genes. The mRNA profiles from IFN-alpha -beta or -gamma treatments of the human fibrosarcoma cell line HT1080 were …	-3.89679	-3.41771	0	3.64659	3.69319
SANA_TNFA_ENDOTHELIAL_UP	[Human][description:Genes up-regulated by TNFA in colon,derm,iliac,aortic,lung endothelial cells][PUBMED_ID:15749026][Contributor:Yujin Hoshida][Abstract:AB - To investigate the potential molecular mediators of tissue-specific recruitment we explored the influence of different cytokine challenges on gene expression regulation in five primary endothelial cells (ECs) representing two different phen…	-3.82709	0	0	4.61272	4.18642
BREASTCA_TWO_CLASSES	[Human][description:Gene set that can be used to differentiate BRCA1-linked and BRCA2-linked breast cancers][PUBMED_ID:11207349][Contributor:L2L John Newman][Abstract:AB - BACKGROUND Many cases of hereditary breast cancer are due to mutations in either the BRCA1 or the BRCA2 gene. The histopathological changes in these cancers are often characteristic of the mutant gene. We hypothesized that the …	-3.77925	-2.87086	0	0	0
ALCALAY_AML_NPMC_DN	[Human][description:Decreased expression in NPMc+ leukemias][PUBMED_ID:15831697][Contributor:Kevin Vogelsang][Abstract:AB - Approximately one third of acute myeloid leukemias (AMLs) are characterized by aberrant cytoplasmic localization of nucleophosmin (NPMc+ AML) consequent to mutations in the NPM putative nucleolar localization signal. These events are mutually exclusive with the major AML-ass…	-3.76848	-3.96233	-4.38046	0	0
HDACI_COLON_BUT16HRS_DN	[Human][description:Downregulated by butyrate at 16 hrs in SW260 colon carcinoma cells][PUBMED_ID:10969808][Contributor:L2L John Newman][Abstract:AB - The short-chain fatty acid butyrate produced by microbial fermentation of dietary fiber in the large intestine is a physiological regulator of major pathways of colonic epithelial cell maturation cell cycle arrest lineage-specific differentiation a…	-3.75089	0	-3.44357	0	0
MMS_MOUSE_LYMPH_HIGH_4HRS_UP	[Mouse][description:Up-regulated at 4 hours following treatment of mouse lymphocytes (TK 3.7.2C) with a high dose of methyl methanesulfonate (MMS)][PUBMED_ID:15515172][Contributor:L2L John Newman][Abstract:AB - Exposure to DNA-damaging agents can elicit a variety of stress-related responses that may alter the gene expression of numerous biological pathways. We used Affymetrix microarrays to detec…	-3.74459	0	-4.0904	0	0
HDACI_COLON_BUT24HRS_DN	[Human][description:Downregulated by butyrate at 24 hrs in SW260 colon carcinoma cells][PUBMED_ID:10969808][Contributor:L2L John Newman][Abstract:AB - The short-chain fatty acid butyrate produced by microbial fermentation of dietary fiber in the large intestine is a physiological regulator of major pathways of colonic epithelial cell maturation cell cycle arrest lineage-specific differentiation a…	-3.72359	-2.7223	-3.92819	0	0
KLEIN_PEL_DN	[Human][description:Genes downregulated in AIDS-related primary effusion lymphoma (PEL) cells compared to normal B cells and other tumor subtypes.][PUBMED_ID:12531789][Contributor:Kate Stafford][Abstract:AB - AIDS-related primary effusion lymphoma (PEL) is an HIV-associated malignancy characterized by the ability of the tumor cells to specifically home in the serous body cavities. Here we used ge…	-3.7213	0	0	4.43267	4.41995
MOREAUX_TACI_HI_VS_LOW_DN	[Human][description:Genes overexpressed in TACI low patients][PUBMED_ID:15827134][Contributor:Kevin Vogelsang][Abstract:AB - B-cell activating factor (BAFF) and a proliferation-inducing ligand (APRIL) have been shown to promote multiple myeloma (MM) cell growth. We show that the main site of production for BAFF and APRIL is the bone marrow (BM) environment and that production is mainly by monocyt…	-3.7042	-3.97254	-3.21104	0	0
ZHAN_MM_CD138_CD1_VS_REST	[Human][description:50 top ranked SAM-defined over-expressed genes in each subgroup_CD-1][PUBMED_ID:16728703][Contributor:Kevin Vogelsang][Abstract:AB - To better define the molecular basis of multiple myeloma (MM) we performed unsupervised hierarchic clustering of mRNA expression profiles in CD138-enriched plasma cells from 414 newly diagnosed patients who went on to receive high-dose therapy an…	-3.69513	-3.975	-5.56198	0	0
BREASTCA_THREE_CLASSES	[Human][description:Gene set that can be used to differentiate BRCA1-linked, BRCA2-linked, and sporadic primary breast cancers][PUBMED_ID:11207349][Contributor:L2L John Newman][Abstract:AB - BACKGROUND Many cases of hereditary breast cancer are due to mutations in either the BRCA1 or the BRCA2 gene. The histopathological changes in these cancers are often characteristic of the mutant gene. We hyp…	-3.53071	0	0	0	0
BAF57_BT549_UP	[Human][description:Up-regulated following stable re-expression of BAF57 in Bt549 breast cancer cells that lack functional BAF57][PUBMED_ID:16135788][Contributor:L2L John Newman][Abstract:AB - Mutation of BRG1 hBRM and their associated factors INI1 and BAF57 in primary human tumors has suggested that inactivation of human SWI/SNF (hSWI/SNF) complexes may be involved in neoplastic transformation. …	-3.50839	-3.82363	-5.04361	0	0
SANSOM_APC_4_DN	[Human][description:The top 98 downregulated genes following Apc loss at day 4][PUBMED_ID:15198980][Contributor:Kevin Vogelsang][Abstract:AB - Although Apc is well characterized as a tumor-suppressor gene in the intestine the precise mechanism of this suppression remains to be defined. Using a novel inducible Ahcre transgenic line in conjunction with a loxP-flanked Apc allele we show that loss of…	-3.3459	-3.0794	0	4.34197	5.71038
FALT_BCLL_DN	[Human][description:Genes downregulated in VH3-21+ B-CLL][PUBMED_ID:15817677][Contributor:Kevin Vogelsang][Abstract:AB - The usage of the immunoglobulin (Ig) V(H)3-21 gene is associated with poor prognosis in B-cell chronic lymphocytic leukemia (B-CLL) despite V(H) gene mutation status. Many V(H)3-21+ patients also display restricted heavy- and light-chain Ig gene rearrangements implying a role o…	-3.32002	-2.12422	0	0	0
SHEPARD_POS_REG_OF_CELL_PROLIFERATION	[Zebra Fish][description:Positive regulators of cell proliferation in zebra fish][PUBMED_ID:16150706][Contributor:Jennifer Shepard][Abstract:AB - A major goal of cancer research has been to identify genes that contribute to cancer formation. The similar pathology between zebrafish and human tumors as well as the past success of large-scale genetic screens in uncovering human disease genes makes z…	-3.31577	-4.5676	-4.1259	0	0
BRCA_ER_NEG	[Human][description:Genes whose expression is consistently negatively correlated with estrogen receptor status in breast cancer - higher expression is associated with ER-negative tumors][PUBMED_ID:11823860][Contributor:L2L John Newman][Abstract:AB - Breast cancer patients with the same stage of disease can have markedly different treatment responses and overall outcome. The strongest predictors f…	-3.31274	0	-5.40446	0	0
DER_IFNB_UP	[Human][description:Genes up-regulated by interferon-beta in HT1080 (fibrosarcoma)][PUBMED_ID:9861020][Contributor:Yujin Hoshida][Abstract:AB - The pleiotropic activities of interferons (IFNs) are mediated primarily through the transcriptional regulation of many downstream effector genes. The mRNA profiles from IFN-alpha -beta or -gamma treatments of the human fibrosarcoma cell line HT1080 were d…	-3.25868	-2.78852	-2.504	0	0
BETA_ALANINE_METABOLISM	[Generic][description:na][PUBMED_ID:na][Contributor:GenMAPP][Abstract:na]	-3.22538	-4.55889	0	4.45261	6.88479
PRMT5_KD_UP	[Mouse][description:Up-regulated by stable RNAi knock-down of PRMT5 in NIH 3T3 cells][PUBMED_ID:15485929][Contributor:L2L John Newman][Abstract:AB - Protein arginine methyltransferases (PRMTs) have been implicated in transcriptional activation and repression but their role in controlling cell growth and proliferation remains obscure. We have recently shown that PRMT5 can interact with flag-tagged…	-3.20076	0	-6.04384	0	0
NAB_LUNG_UP	[Human][description:Up-regulated in human non-small cell lung carcinoma cell line H460 following 24-hour treatment with sodium butyrate][PUBMED_ID:15318170][Contributor:L2L John Newman][Abstract:AB - Histone deacetylase (HDAC) inhibitors induce growth arrest and apoptosis in a variety of human cancer cells. Sodium butyrate (NaB) a short chain fatty acid is a HDAC inhibitor and is produced in the …	-3.18852	0	0	7.27021	6.77656
LE_MYELIN_UP	[Mouse][description:Genes upregulated in Egr2Lo/Lo mice (who bear mutations in the transcription factor Egr2 and in which peripheral nerve myelination is disrupted) whose expression is significantly altered after sciatic nerve injury.][PUBMED_ID:15695336][Contributor:Kate Stafford][Abstract:AB - Egr2 is a transcription factor required for peripheral nerve myelination in rodents and mutations in E…	-3.18128	-3.89571	-10.7108	0	0
MUNSHI_MM_UP	[Human][description:Genes upregulated in multiple myeloma (MM) cells versus the normal plasma cells of patients' identical twins.][PUBMED_ID:12969976][Contributor:Kate Stafford][Abstract:AB - Genetic heterogeneity between individuals confounds the comparison of gene profiling of multiple myeloma (MM) cells versus normal plasma cells (PCs). To overcome this barrier we compared the gene expression …	-3.17193	0	-3.28912	0	0
VHL_RCC_UP	[Human][description:Upregulated in VHL-null renal carcinoma cells vs. VHL-rescued (Fig. 1a+b)][PUBMED_ID:12692265][Contributor:L2L John Newman][Abstract:AB - The von Hippel-Lindau tumor suppressor pVHL is a key player in one of the best characterized hypoxia signaling pathways the VHL-hypoxia-inducible factor (VHL-HIF) pathway. To better understand the role of VHL in the hypoxia signaling pathway…	-3.12797	0	-2.9463	0	0
SANA_IFNG_ENDOTHELIAL_DN	[Human][description:Genes down-regulated by interferon-gamma in colon,derm,iliac,aortic,lung endothelial cells][PUBMED_ID:15749026][Contributor:Yujin Hoshida][Abstract:AB - To investigate the potential molecular mediators of tissue-specific recruitment we explored the influence of different cytokine challenges on gene expression regulation in five primary endothelial cells (ECs) representing two …	-3.07814	0	-7.70197	0	0
GH_EXOGENOUS_EARLY_UP	[Human][description:Up-regulated at early time points (1-4 hours) following treatment of mammary carcinoma cells (MCF-7) with exogenous human growth hormone][PUBMED_ID:15845533][Contributor:L2L John Newman][Abstract:AB - We have exploited a discrepancy in the oncogenic potential of autocrine and exogenous human growth hormone (hGH) in an attempt to identify molecules that could potentially be inv…	-3.03608	0	-2.05489	2.65957	1.71121
BILE_ACID_BIOSYNTHESIS	[Generic][description:na][PUBMED_ID:na][Contributor:GenMAPP][Abstract:na]	-2.96929	0	1.94452	3.55292	3.43411
LEE_TCELLS3_UP	[Human][description:Transcripts enriched in both ITTP and DP more than 3-fold, with average signal value differences of at least 100 between less mature (ITTP, DP) and more mature (SP4, CB4, and AB4) cells][PUBMED_ID:15210650][Contributor:Kevin Vogelsang][Abstract:AB - To develop a comprehensive catalogue of phenotypic and functional parameters of human CD4(+) T cell differentiation stages we hav…	-2.96852	-5.01194	-6.04715	-2.17165	0
KAMMINGA_EZH2_TARGETS	[Human][description:Putative targets or partners of Ezh2 in HSCs][PUBMED_ID:16293602][Contributor:Kevin Vogelsang][Abstract:AB - The molecular mechanism responsible for a decline of stem cell functioning after replicative stress remains unknown. We used mouse embryonic fibroblasts (MEFs) and hematopoietic stem cells (HSCs) to identify genes involved in the process of cellular aging. In proliferat…	-2.8988	-3.17092	-5.53308	-3.31553	0
DOX_RESIST_GASTRIC_DN	[Human][description:Downregulated in gastric cancer cell lines reistant to doxorubicin, compared to parent chemosensitive lines][PUBMED_ID:14734480][Contributor:L2L John Newman][Abstract:AB - PURPOSE A major obstacle in chemotherapy is treatment failure due to anticancer drug resistance. The emergence of acquired resistance results from host factors and genetic or epigenetic changes in the cancer…	-2.76102	0	0	0	0
CMV_HCMV_TIMECOURSE_10HRS_UP	[Human][description:Up-regulated in fibroblasts following infection with human cytomegalovirus (at least 3-fold, with Affymetrix change call, in at least two consectutive timepoints), with maximum change at 10 hours][PUBMED_ID:11711622][Contributor:L2L John Newman][Abstract:AB - The effect of human cytomegalovirus (HCMV) infection on cellular mRNA accumulation was analyzed by gene chip technology…	-2.61969	0	0	0	0
GRANDVAUX_IFN_NOT_IRF3_UP	[Human][description:Genes up-regulated by interferon-alpha,beta but not by IRF3 in Jurkat (T cell)][PUBMED_ID:11991981][Contributor:Yujin Hoshida][Abstract:AB - Ubiquitously expressed interferon regulatory factor 3 (IRF-3) is directly activated after virus infection and functions as a key activator of the immediate-early alpha/beta interferon (IFN) genes as well as the RANTES chemokine gene. In t…	-2.57861	-2.4913	0	0	2.96756
ERBB4PATHWAY	[Generic][description:ErbB4 (aka HER4) is a receptor tyrosine kinase that binds neuregulins as well as members of the EGF family, which also target EGF receptors.][PUBMED_ID:na][Contributor:BioCarta][Abstract:na]	-2.56004	-1.49935	-1.94529	0	0
CMV-CHX_HCMV_6HRS_DN	[Human][description:Down-regulated in fibroblasts at 6 hours following infection with human cytomegalovirus in the presence of cyclohexamide (CHX)][PUBMED_ID:11711622][Contributor:L2L John Newman][Abstract:AB - The effect of human cytomegalovirus (HCMV) infection on cellular mRNA accumulation was analyzed by gene chip technology. During a 48-h time course after infection of human diploid fibrobla…	-2.52911	-2.46916	0	0	0
CROONQUIST_IL6_STARVE_UP	[Human][description:Genes upregulated in multiple myeloma cells exposed to the pro-proliferative cytokine IL-6 versus those that were IL-6-starved.][PUBMED_ID:12791645][Contributor:Kate Stafford][Abstract:AB - ANBL-6 a myeloma cell line proliferates in response to interleukin 6 (IL-6) stimulation coculture with bone marrow stromal cells and when harboring a constitutively active mutant N-ras gene…	-2.44197	-3.89318	-8.14328	-1.79325	0
CROONQUIST_IL6_RAS_DN	[Human][description:Genes dowmregulated in multiple myeloma cells exposed to the pro-proliferative cytokine IL-6 versus those with N-ras-activating mutations.][PUBMED_ID:12791645][Contributor:Kate Stafford][Abstract:AB - ANBL-6 a myeloma cell line proliferates in response to interleukin 6 (IL-6) stimulation coculture with bone marrow stromal cells and when harboring a constitutively active mutant…	-2.41316	-3.38307	-7.77077	-1.69442	0
SA_BONE_MORPHOGENETIC	[Generic][description:Bone morphogenetic protein binds to its receptor to induce ectopic bone formation and promote development of the viscera.][PUBMED_ID:na][Contributor:SigmaAldrich][Abstract:na]	-2.37432	0	0	0	0
P21_MIDDLE_DN	[Human][description:Down-regulated at intermediate timepoints (12-16 hrs) follwing ectopic expression of p21 (CDKN1A) in OvCa cells][PUBMED_ID:12138103][Contributor:L2L John Newman][Abstract:AB - In this study we used adenovirus vector-mediated transduction of either the p53 gene (rAd-p53) or the p21(WAF1/CIP1) gene (rAd-p21) to mimic both p53-dependent and -independent up-regulation of p21(WAF1/…	-2.3441	-2.32217	0	-0.950358	0
3AB_GAMMA_DN	[Mouse][description:Downregulated synergystically by gamma-irradiation and 3-aminobenzamine (PARP inhibitor)][PUBMED_ID:12379459][Contributor:L2L John Newman][Abstract:AB - 3-Aminobenzamide (3AB) is an inhibitor of poly (ADP-ribose) polymerase (PARP) an enzyme implicated in the maintenance of genomic integrity which is activated in response to radiation-induced DNA strand breaks. cDNA macroarray …	-2.2917	0	0	0.890069	2.27627
HDACI_COLON_TSA2HRS_DN	[Human][description:Downregulated by TSA at 2 hrs in SW260 colon carcinoma cells][PUBMED_ID:10969808][Contributor:L2L John Newman][Abstract:AB - The short-chain fatty acid butyrate produced by microbial fermentation of dietary fiber in the large intestine is a physiological regulator of major pathways of colonic epithelial cell maturation cell cycle arrest lineage-specific differentiation and apo…	-2.27869	0	0	0	0
HYPERME_COLONCA_SW48	[Human][description:Gene identified by chromatin IP and CpG island microarray as being hypermethylated in SW48 colon cancer cells, versus normal colon murcosa or WI38 fibroblasts][PUBMED_ID:16007088][Contributor:L2L John Newman][Abstract:AB - Cytosine methylation is required for mammalian development and is often perturbed in human cancer. To determine how this epigenetic modification is distribu…	-2.25554	-3.11723	0	0	2.84968
MMS_MOUSE_LYMPH_HIGH_24HRS_UP	[Mouse][description:Up-regulated at 24 hours following treatment of mouse lymphocytes (TK 3.7.2C) with a high dose of methyl methanesulfonate (MMS)][PUBMED_ID:15515172][Contributor:L2L John Newman][Abstract:AB - Exposure to DNA-damaging agents can elicit a variety of stress-related responses that may alter the gene expression of numerous biological pathways. We used Affymetrix microarrays to dete…	-2.23896	0	0	3.06449	3.53756
VERNELL_PRB_CLSTR1	[Human][description:pRB pathway target genes CLUSTER 1 The listed genes were found regulated by pRB and p16 and one of the E2Fs (E2F1, E2F2, or E2F3) Cluster 1 genes are up-regulated by E2F and down-regulated by pRB and p16][PUBMED_ID:12923195][Contributor:Kevin Vogelsang][Abstract:AB - Deregulation of the retinoblastoma protein (pRB) pathway is a hallmark of human cancer. The core members of thi…	-2.20426	0	-4.2308	-2.95288	-2.69935
REN_E2F1_TARGETS	[Human][description:Target of E2F1 by ChIP in WI-38 (primary fibroblast)][PUBMED_ID:11799067][Contributor:Yujin Hoshida][Abstract:AB - The E2F transcription factor family is known to play a key role in the timely expression of genes required for cell cycle progression and proliferation but only a few E2F target genes have been identified. We explored the possibility that E2F regulators play a bro…	-2.17781	0	-3.17856	0	0
STEMCELL_COMMON_UP	[Mouse][description:Enriched in mouse embryonic, neural and hematopoietic stem cells, compared to differentiated brain and bone marrow cells][PUBMED_ID:12228720][Contributor:L2L John Newman][Abstract:AB - The transcriptional profiles of mouse embryonic neural and hematopoietic stem cells were compared to define a genetic program for stem cells. A total of 216 genes are enriched in all three types…	-2.17643	-4.34364	0	0	0
UVC_LOW_C3_DN	[Human][description:Down-regulated at 12 hours following treatment of WS1 human skin fibroblasts with UVC at a low dose (10 J/m^2) (cluster c3)][PUBMED_ID:12907719][Contributor:L2L John Newman][Abstract:AB - DNA damage caused by UV radiation initiates cellular recovery mechanisms which involve activation of DNA damage response pathways cell cycle arrest and apoptosis. To assess cellular transcrip…	-2.16785	-3.11003	0	0	0
LIAN_MYELOID_DIFF_GRANULE	[Mouse][description:Granule constituents expressed during mouse promyelocytic cell line cell differentiation][PUBMED_ID:11468144][Contributor:Kevin Vogelsang][Abstract:AB - Although the mature neutrophil is one of the better characterized mammalian cell types the mechanisms of myeloid differentiation are incompletely understood at the molecular level. A mouse promyelocytic cell line (MPRO) derive…	-2.08493	0	0	3.36531	3.24139
DOX_RESIST_GASTRIC_UP	[Human][description:Upregulated in gastric cancer cell lines reistant to doxorubicin, compared to parent chemosensitive lines][PUBMED_ID:14734480][Contributor:L2L John Newman][Abstract:AB - PURPOSE A major obstacle in chemotherapy is treatment failure due to anticancer drug resistance. The emergence of acquired resistance results from host factors and genetic or epigenetic changes in the cancer c…	-1.99805	-4.18802	-6.10502	0	0
MOREAUX_TACI_HI_IN_PPC_UP	[Human][description:PPC genes overexpressed in TACI low patients][PUBMED_ID:15827134][Contributor:Kevin Vogelsang][Abstract:AB - B-cell activating factor (BAFF) and a proliferation-inducing ligand (APRIL) have been shown to promote multiple myeloma (MM) cell growth. We show that the main site of production for BAFF and APRIL is the bone marrow (BM) environment and that production is mainly by mon…	-1.95798	-2.27974	-2.53949	-1.17445	-1.57968
IDX_TSA_DN_CLUSTER6	[Mouse][description:Strongly down-regulated at 2 hours during differentiation of 3T3-L1 fibroblasts into adipocytes with IDX (insulin, dexamethasone and isobutylxanthine), vs. fibroblasts treated with IDX + TSA to prevent differentiation (cluster 6)][PUBMED_ID:15033539][Contributor:L2L John Newman][Abstract:AB - During cellular differentiation and development it is recognized that many complex mo…	-1.93978	-2.68931	0	0	0
HUMAN_TISSUE_LIVER	[Human][description:Genes expressed specifically in human liver tissue][PUBMED_ID:11904358][Contributor:L2L John Newman][Abstract:AB - High-throughput gene expression profiling has become an important tool for investigating transcriptional activity in a variety of biological samples. To date the vast majority of these experiments have focused on specific biological processes and perturbations. He…	-1.92015	0	0	0	0
HIPPOCAMPUS_DEVELOPMENT_PRENATAL	[Mouse][description:Highly expressed in prenatal mouse hippocampus (cluster 1)][PUBMED_ID:11438693][Contributor:L2L John Newman][Abstract:AB - We have analyzed the developmental molecular programs of the mouse hippocampus a cortical structure critical for learning and memory by means of large-scale DNA microarray techniques. Of 11 000 genes and expressed sequence tags examined 1 926 showed dynami…	-1.90237	0	-4.82082	0	0
CANTHARIDIN_UP	[Human][description:Upregulated in HL-60 promyeloid leukemic cells after treatment with the cytotoxic drug cantharidin][PUBMED_ID:14639605][Contributor:L2L John Newman][Abstract:ABCA3 MOAT-B) suggesting that cantharidin may be used as an oncotherapy sensitizer and the increased expression of genes in modulating cytokine production and inflammatory response (e.g. NFIL-3 N-formylpeptide receptor) w…	-1.22976	0	0	0	0
RIBOFLAVIN_METABOLISM	[Generic][description:na][PUBMED_ID:na][Contributor:GenMAPP][Abstract:na]	-1.09615	0	0	0	0
METHIONINEPATHWAY	[Generic][description:Catabolic Pathways for Methionine, Isoleucine, Threonine and Valine][PUBMED_ID:na][Contributor:BioCarta][Abstract:na]	-1.06874	0	0	2.56508	2.565
RORIE_ES_PNET_UP	[Human][description:The 30 genes showing the greatest increase in expression in NBa Ews/Fli-1 infectants][PUBMED_ID:14973077][Contributor:Kevin Vogelsang][Abstract:AB - Neuroblastoma (NB) and the Ewing sarcoma (ES)/peripheral primitive neuroectodermal tumor (PNET) family are pediatric cancers derived from neural crest cells. Although NBs display features of the sympathetic nervous system ES/PNETs…	0	-7.81154	0	0	0
CMV_ALL_DN	[Human][description:Downregulated at any timepoint following infection of primary human foreskin fibroblasts with CMV][PUBMED_ID:9826724][Contributor:L2L John Newman][Abstract:AB - Mechanistic insights to viral replication and pathogenesis generally have come from the analysis of viral gene products either by studying their biochemical activities and interactions individually or by creating mutan…	0	-6.85751	-6.09306	0	4.24338
MANALO_HYPOXIA_UP	[Human][description:Genes upregulated in human pulmonary endothelial cells under hypoxic conditions or after exposure to AdCA5, an adenovirus carrying constitutively active hypoxia-inducible factor 1 (HIF-1alpha).][PUBMED_ID:15374877][Contributor:Kate Stafford][Abstract:AB - Hypoxia-inducible factor 1 (HIF-1) activates transcription of genes encoding angiogenic growth factors which are secreted b…	0	-6.57177	0	0	0
ZHAN_MULTIPLE_MYELOMA_VS_NORMAL_DN	[Human][description:The 50 most significantly down-regulated genes in MM in comparison with normal bone marrow PCs][PUBMED_ID:11861292][Contributor:Kevin Vogelsang][Abstract:AB - Bone marrow plasma cells (PCs) from 74 patients with newly diagnosed multiple myeloma (MM) 5 with monoclonal gammopathy of undetermined significance (MGUS) and 31 healthy volunteers (normal PCs) were purified by CD138(+)…	0	-6.4556	-4.37171	0	6.13047
ADIP_DIFF_CLUSTER1	[Mouse][description:Progressively downregulated over 24 hours during differentiation of 3T3-L1 fibroblasts into adipocytes (cluster 1)][PUBMED_ID:12137940][Contributor:L2L John Newman][Abstract:AB - The molecular mechanisms that regulate cellular differentiation during development and throughout life are complex. It is now recognized that precise patterns of differentially expressed genes ultimat…	0	-6.17693	0	6.54657	7.6259
CMV_24HRS_DN	[Human][description:Downregulated at 24hrs following infection of primary human foreskin fibroblasts with CMV][PUBMED_ID:9826724][Contributor:L2L John Newman][Abstract:AB - Mechanistic insights to viral replication and pathogenesis generally have come from the analysis of viral gene products either by studying their biochemical activities and interactions individually or by creating mutant viruse…	0	-6.10482	-6.36167	0	3.57438
TGFBETA_EARLY_UP	[Human][description:Upregulated by TGF-beta treatment of skin fibroblasts at 30 min (clusters 1-3)][PUBMED_ID:11279127][Contributor:L2L John Newman][Abstract:AB - Despite major advances in the understanding of the intimate mechanisms of transforming growth factor-beta (TGF-beta) signaling through the Smad pathway little progress has been made in the identification of direct target genes. In this …	0	-5.71006	-7.70303	0	0
BETAOXIDATIONPATHWAY	[Generic][description:Beta-Oxidation of Fatty Acids][PUBMED_ID:na][Contributor:BioCarta][Abstract:na]	0	-5.35113	0	5.26234	7.05356
HSC_LTHSC_FETAL	[Mouse][description:Up-regulated in mouse long-term functional hematopoietic stem cells from fetal liver (LT-HSC Shared)][PUBMED_ID:12228721][Contributor:L2L John Newman][Abstract:AB - Mechanisms regulating self-renewal and cell fate decisions in mammalian stem cells are poorly understood. We determined global gene expression profiles for mouse and human hematopoietic stem cells and other stages …	0	-5.20108	0	6.03861	5.9112
HSC_LTHSC_SHARED	[Mouse][description:Up-regulated in mouse long-term functional hematopoietic stem cells from both adult bone marrow and fetal liver (Cluster i, LT-HSC Shared)][PUBMED_ID:12228721][Contributor:L2L John Newman][Abstract:AB - Mechanisms regulating self-renewal and cell fate decisions in mammalian stem cells are poorly understood. We determined global gene expression profiles for mouse and human hema…	0	-5.20108	0	6.03861	5.9112
TGFBETA_ALL_UP	[Human][description:Upregulated by TGF-beta treatment of skin fibroblasts, at any timepoint][PUBMED_ID:11279127][Contributor:L2L John Newman][Abstract:AB - Despite major advances in the understanding of the intimate mechanisms of transforming growth factor-beta (TGF-beta) signaling through the Smad pathway little progress has been made in the identification of direct target genes. In this report …	0	-5.13557	-7.43544	0	0
REOVIRUS_HEK293_UP	[Human][description:Up-regulated at any timepoint up to 24 hours following infection of HEK293 cells with reovirus strain T3Abney][PUBMED_ID:12885910][Contributor:L2L John Newman][Abstract:AB - Reoviruses are a leading model for understanding cellular mechanisms of virus-induced apoptosis. Reoviruses induce apoptosis in multiple cell lines in vitro and apoptosis plays a key role in virus-induced …	0	-4.98611	0	-4.01205	-3.29852
STOSSI_ER_UP	[Human][description:Genes up-regulated by estradiol through ERalpha and ERbeta in U2OS cells][PUBMED_ID:15033914][Contributor:Kevin Vogelsang][Abstract:AB - Estrogens exert many important effects in bone a tissue that contains both estrogen receptors alpha and beta (ERalpha and ERbeta). To compare the actions of these receptors we generated U2OS human osteosarcoma cells stably expressing ERalpha …	0	-4.87691	-4.15671	0	0
AGEING_KIDNEY_SPECIFIC_UP	[Human][description:Up-regulation is associated with increasing age in normal human kidney tissue from 74 patients, and expression is higher in kidney than in whole blood][PUBMED_ID:15562319][Contributor:L2L John Newman][Abstract:AB FAU - Kim Stuart K AU - Kim SK LA - eng GR - DK064697/DK/NIDDK PT - Journal Article DEP - 20041130 PL - United States TA - PLoS Biol JT - PLoS biology. JID - 10118375…	0	-4.71505	-5.47156	0	5.98083
UVC_TTD_4HR_DN	[Human][description:Down-regulated at 4 hours following treatment of XPB/TTD fibroblasts with 3 J/m^2 UVC][PUBMED_ID:15608684][Contributor:L2L John Newman][Abstract:AB - Xeroderma pigmentosum (XP) and trichothiodystrophy (TTD) syndromes are characterized by deficiency in nucleotide excision repair pathway but with distinguished clinical manifestations. While XP patients exhibit a high frequency o…	0	-4.53553	0	0	-3.9858
UVB_NHEK1_DN	[Human][description:Downregulated by UV-B light in normal human epidermal keratinocytes][PUBMED_ID:12771951][Contributor:L2L John Newman][Abstract:AB - To gain insight into the transformation of epidermal cells into squamous carcinoma cells (SCC) we compared the response to ultraviolet B radiation (UVB) of normal human epidermal keratinocytes (NHEK) versus their transformed counterpart SCC using …	0	-4.33062	0	0	0
SERUM_FIBROBLAST_CELLCYCLE	[Human][description:Cell-cycle dependent genes regulated following exposure to serum in a variety of human fibroblast cell lines][PUBMED_ID:14737219][Contributor:L2L John Newman][Abstract:AB - Cancer invasion and metastasis have been likened to wound healing gone awry. Despite parallels in cellular behavior between cancer progression and wound healing the molecular relationships between these two…	0	-4.23811	-5.6312	-3.73207	0
UVC_XPCS_ALL_DN	[Human][description:Down-regulated at any timepoint following treatment of XPB/CS fibroblasts with 3 J/m^2 UVC][PUBMED_ID:15608684][Contributor:L2L John Newman][Abstract:AB - Xeroderma pigmentosum (XP) and trichothiodystrophy (TTD) syndromes are characterized by deficiency in nucleotide excision repair pathway but with distinguished clinical manifestations. While XP patients exhibit a high freque…	0	-4.05425	0	-4.99702	-5.83993
UVC_TTD_ALL_DN	[Human][description:Down-regulated at any timepoint following treatment of XPB/TTD fibroblasts with 3 J/m^2 UVC][PUBMED_ID:15608684][Contributor:L2L John Newman][Abstract:AB - Xeroderma pigmentosum (XP) and trichothiodystrophy (TTD) syndromes are characterized by deficiency in nucleotide excision repair pathway but with distinguished clinical manifestations. While XP patients exhibit a high frequ…	0	-4.01489	0	0	-4.52929
AGEING_KIDNEY_UP	[Human][description:Up-regulation is associated with increasing age in normal human kidney tissue from 74 patients][PUBMED_ID:15562319][Contributor:L2L John Newman][Abstract:AB FAU - Kim Stuart K AU - Kim SK LA - eng GR - DK064697/DK/NIDDK PT - Journal Article DEP - 20041130 PL - United States TA - PLoS Biol JT - PLoS biology. JID - 101183755 RN - 63231-63-0 (RNA) SB - IM MH - Adult MH - Age Fact…	0	-3.83801	-5.53194	0	5.36579
GRANDVAUX_IRF3_DN	[Human][description:Genes down-regulated by IRF3 in Jurkat (T-cell)][PUBMED_ID:11991981][Contributor:Yujin Hoshida][Abstract:AB - Ubiquitously expressed interferon regulatory factor 3 (IRF-3) is directly activated after virus infection and functions as a key activator of the immediate-early alpha/beta interferon (IFN) genes as well as the RANTES chemokine gene. In the present study a tetracycline…	0	-3.81733	0	0	0
UVC_XPCS_8HR_DN	[Human][description:Down-regulated at 8 hours following treatment of XPB/CS fibroblasts with 3 J/m^2 UVC][PUBMED_ID:15608684][Contributor:L2L John Newman][Abstract:AB - Xeroderma pigmentosum (XP) and trichothiodystrophy (TTD) syndromes are characterized by deficiency in nucleotide excision repair pathway but with distinguished clinical manifestations. While XP patients exhibit a high frequency of…	0	-3.54872	0	-3.57354	-4.64473
UVC_XPCS_4HR_DN	[Human][description:Down-regulated at 4 hours following treatment of XPB/CS fibroblasts with 3 J/m^2 UVC][PUBMED_ID:15608684][Contributor:L2L John Newman][Abstract:AB - Xeroderma pigmentosum (XP) and trichothiodystrophy (TTD) syndromes are characterized by deficiency in nucleotide excision repair pathway but with distinguished clinical manifestations. While XP patients exhibit a high frequency of…	0	-3.0557	0	-4.01074	-4.61619
CELL_CYCLE_KEGG	[Generic][description:na][PUBMED_ID:na][Contributor:GenMAPP][Abstract:na]	0	-3.04629	-4.69505	-3.16787	0
CMV_HCMV_TIMECOURSE_8HRS_DN	[Human][description:Down-regulated in fibroblasts following infection with human cytomegalovirus (at least 3-fold, with Affymetrix change call, in at least two consectutive timepoints), with maximum change at 8 hours][PUBMED_ID:11711622][Contributor:L2L John Newman][Abstract:AB - The effect of human cytomegalovirus (HCMV) infection on cellular mRNA accumulation was analyzed by gene chip technolog…	0	-2.96	-3.33554	0	0
MIDDLEAGE_DN	[Human][description:Downregulated in fibroblasts from middle-age individuals, compared to young][PUBMED_ID:10741968][Contributor:L2L John Newman][Abstract:AB - Messenger RNA levels were measured in actively dividing fibroblasts isolated from young middle-age and old-age humans and humans with progeria a rare genetic disorder characterized by accelerated aging. Genes whose expression is associated…	0	-2.89422	-7.39655	0	0
CELL_CYCLE	[Generic][description:The progression of biochemical and morphological events that occur during nuclear or cellular replication.][PUBMED_ID:na][Contributor:GO][Abstract:na]	0	-2.52022	-4.79723	-3.27473	0
NOTCHPATHWAY	[Generic][description:Proteolysis and Signaling Pathway of Notch][PUBMED_ID:na][Contributor:BioCarta][Abstract:na]	0	-2.42811	0	0	0
ST_JAK_STAT_PATHWAY	[Generic][description:The Janus kinase-signal transducer and activator of transcription (JAK-STAT) pathway transduces extracellular signals to promote gene activation.][PUBMED_ID:na][Contributor:SIGNALING Transduction KE][Abstract:na]	0	-2.37741	0	0	0
H2O2_CSBDIFF_C1	[Human][description:Stronger induction by H2O2 in CSB-null fibroblasts, compared to CSB-rescued (Table 2, cluster 1)][PUBMED_ID:12606941][Contributor:L2L John Newman][Abstract:AB - Cockayne syndrome (CS) is a human hereditary disease belonging to the group of segmental progerias and the clinical phenotype is characterized by postnatal growth failure neurological dysfunction cachetic dwarfism phot…	0	-2.35697	0	0	0
DAC_FIBRO_UP	[Human][description:Upregulated by DAC treatment in LD419 fibroblast cells][PUBMED_ID:11861364][Contributor:L2L John Newman][Abstract:AB - Hypermethylation of the promoters of cancer-related genes is often associated with their inactivation during tumorigenesis. Several preclinical and clinical trials have been developed to use DNA methylation inhibitors such as 5-aza-2'-deoxycytidine (5-Aza-CdR)…	0	-1.94006	0	3.83719	3.48329
OLDAGE_DN	[Human][description:Downregulated in fibroblasts from old individuals, compared to young][PUBMED_ID:10741968][Contributor:L2L John Newman][Abstract:AB - Messenger RNA levels were measured in actively dividing fibroblasts isolated from young middle-age and old-age humans and humans with progeria a rare genetic disorder characterized by accelerated aging. Genes whose expression is associated with a…	0	-1.86543	-5.9668	-3.22636	-2.24965
ERBB3PATHWAY	[Generic][description:Neuregulins bind to the receptor tyrosine kinases ErbB3 and ErbB4, surface-localized receptors whose overexpression induces tumor formation.][PUBMED_ID:na][Contributor:BioCarta][Abstract:na]	0	-1.69527	0	-1.92328	0
TSADAC_RKOEXP_UP	[Human][description:Genes with some basal expression and partially-methylated promoters, upregulated by the combination of TSA and DAC in RKO cells][PUBMED_ID:11992124][Contributor:L2L John Newman][Abstract:AB - Aberrant hypermethylation of gene promoters is a major mechanism associated with inactivation of tumor-suppressor genes in cancer. We previously showed this transcriptional silencing to b…	0	-1.00236	-1.11131	0	0
IDX_TSA_UP_CLUSTER3	[Mouse][description:Strongly up-regulated at 16-24 hours during differentiation of 3T3-L1 fibroblasts into adipocytes with IDX (insulin, dexamethasone and isobutylxanthine), vs. fibroblasts treated with IDX + TSA to prevent differentiation (cluster 3)][PUBMED_ID:15033539][Contributor:L2L John Newman][Abstract:AB - During cellular differentiation and development it is recognized that many complex …	0	0	-8.1347	0	0
HCC_SURVIVAL_GOOD_VS_POOR_DN	[Human][description:Genes highly expressed in hepatocellular carcinoma with poor survival.][PUBMED_ID:na][Contributor:Yujin Hoshida][Abstract:na]	0	0	-7.49936	-3.94466	-4.33231
BRCA1_MES_UP	[Mouse][description:Genes with reduced expression in mouse embryonic stem cells with a targeted deletion of BRCA1, whose expression was rescued by ectopic expression of a BRCA1 transgene][PUBMED_ID:11384963][Contributor:L2L John Newman][Abstract:AB - BRCA1 gene is a tumor suppressor for breast and ovarian cancers with the putative role in DNA repair and transcription. To characterize the role of …	0	0	-6.89437	0	0
PARP_KO_DN	[Mouse][description:Downregulated in MEF cells from PARP knockout mice][PUBMED_ID:11016956][Contributor:L2L John Newman][Abstract:AB - Poly(ADP-ribose) polymerase (PARP) is implicated in the maintenance of genomic integrity given that inhibition or depletion of this enzyme increases genomic instability in cells exposed to genotoxic agents. We previously showed that immortalized fibroblasts derive…	0	0	-6.53139	-2.79031	0
HOFFMANN_BIVSBII_BI_TABLE2	[Mouse][description:Genes with at least five fold change in expression between Pre-BI and Large Pre-BII cells][PUBMED_ID:11779835][Contributor:Kevin Vogelsang][Abstract:AB - Gene expression profiles of five consecutive stages of mouse B cell development were generated with high-density oligonucleotide arrays from as few as 2 x 10(4) ex vivo isolated and flow-cytometrically purified cells. Between…	0	0	-6.51867	0	0
CANCER_UNDIFFERENTIATED_META_UP	[Human][description:Sixty-nine genes commonly upregulated in undifferentiated cancer relative to well-differentiated cancer, from a meta-analysis of the OncoMine gene expression database][PUBMED_ID:15184677][Contributor:L2L John Newman][Abstract:AB - Many studies have used DNA microarrays to identify the gene expression signatures of human cancer yet the critical features of these often unmanagea…	0	0	-6.31515	-2.90997	0
GOLDRATH_CELLCYCLE	[Human][description:Cell cycle genes induced during antigen activation of CD8+ T cells.][PUBMED_ID:15548615][Contributor:Kate Stafford][Abstract:AB - Naive T cells proliferate independently of cognate antigen when introduced into lymphopenic hosts. Lymphopenia-induced proliferation depends on low-affinity MHC/self-peptide complexes and on IL-7. To elucidate the intracellular signals mediating thi…	0	0	-6.23949	-5.03821	0
SASAKI_ATL_UP	[Human][description:Highly expressed genes in ATL cells compared with normal CD4 and CD4 CD45RO T cells][PUBMED_ID:15471956][Contributor:Kevin Vogelsang][Abstract:AB - Adult T-cell leukemia (ATL) caused by human T-cell leukemia virus type 1 (HTLV-1) infection occurs in 2% to 4% of the HTLV-1 carriers with a long latent period suggesting that additional alterations participate in the development o…	0	0	-6.09854	0	0
SASAKI_TCELL_LYMPHOMA_VS_CD4_UP	[Human][description:Genes overexpressed at least twofold in adult T-cell lymphoma (ATL) cells versus normal CD4+ and CD4+/CD45RO+ T cells.][PUBMED_ID:15471956][Contributor:Kate Stafford][Abstract:AB - Adult T-cell leukemia (ATL) caused by human T-cell leukemia virus type 1 (HTLV-1) infection occurs in 2% to 4% of the HTLV-1 carriers with a long latent period suggesting that additional alterations…	0	0	-6.09854	0	0
ALZHEIMERS_DISEASE_DN	[Human][description:Downregulated in correlation with overt Alzheimer's Disease, in the CA1 region of the hippocampus][PUBMED_ID:14769913][Contributor:L2L John Newman][Abstract:AB - The pathogenesis of incipient Alzheimer's disease (AD) has been resistant to analysis because of the complexity of]	0	0	-5.79532	5.75431	0
SHEPARD_CRASH_AND_BURN_MUT_VS_WT_DN	[Zebra Fish][description:Genes upregulated in zebra fish wild type compared to the crash and burn mutant][PUBMED_ID:16150706][Contributor:Jennifer Shepard][Abstract:AB - A major goal of cancer research has been to identify genes that contribute to cancer formation. The similar pathology between zebrafish and human tumors as well as the past success of large-scale genetic screens in uncovering hum…	0	0	-5.67709	0	0
ZUCCHI_EPITHELIAL_UP	[Human][description:The 50 most upregulated genes in primary invasive breast dutcal carcinoma or metastatic breast carcinoma isolated from lymph nodes, as compared to normal mammary epithelium.][PUBMED_ID:15608061][Contributor:Kate Stafford][Abstract:AB - Expression profiles of breast carcinomas are difficult to interpret when they are obtained from tissue in toto which may contain a large propor…	0	0	-5.58009	0	0
BASSO_REGULATORY_HUBS	[Human][description:Genes which comprise the top 1% of highly interconnected genes (major hubs) that account for most of the interactions in the reconstructed regulatory networks from expression profiles in human B cells.][PUBMED_ID:15778709][Contributor:Jean Junior][Abstract:AB - Cellular phenotypes are determined by the differential activity of networks linking coregulated genes. Available meth…	0	0	-5.55892	0	0
GENOTOXINS_ALL_4HRS_REG	[Mouse][description:Genes regulated in mouse lymphocytes (TK 3.7.2C) at 4 hours by all six genotoxins tested (cisplatin, methyl methanesulfonate, mitomycin C, taxol, hydroxyurea and etoposide)][PUBMED_ID:15120960][Contributor:L2L John Newman][Abstract:AB - During the safety evaluation process of new drugs and chemicals a battery of genotoxicity tests is conducted starting with in vitro genotoxici…	0	0	-5.48987	-2.38236	0
YU_CMYC_UP	[Mouse][description:Myc-activated genes][PUBMED_ID:16382050][Contributor:Kevin Vogelsang][Abstract:AB - The involvement of the c-Myc transcription factor in neoplastic transformation is well documented. However which of its numerous target genes are crucial for tumorigenesis remains a frequently contested issue. We have recently established a non-transgenic murine model for B-cell lymphoma based …	0	0	-5.33837	-3.19608	0
VERHAAK_AML_NPM1_MUT_VS_WT_DN	[Human][description:Description Genes that are downregulated in AML NPM1 mutant versus AML NPM1 wild type][PUBMED_ID:16109776][Contributor:Kevin Vogelsang][Abstract:AB - Mutations in nucleophosmin NPM1 are the most frequent acquired molecular abnormalities in acute myeloid leukemia (AML). We determined the NPM1 mutation status in a clinically and molecularly well-characterized patient cohort of 2…	0	0	-5.30604	5.58303	4.21531
POMEROY_DESMOPLASIC_VS_CLASSIC_MD_UP	[Human][description:Genes expressed in desmoplastic medulloblastomas. (p < 0.01)][PUBMED_ID:11807556][Contributor:Jean Junior][Abstract:AB - Embryonal tumours of the central nervous system (CNS) represent a heterogeneous group of tumours about which little is known biologically and whose diagnosis on the basis of morphologic appearance alone is controversial. Medulloblastomas for example are the …	0	0	-5.22641	0	0
FLOTHO_CASP8AP2_MRD_DIFF	[Human][description:Genes significantly associated with MRD on day 46][PUBMED_ID:16627760][Contributor:Kevin Vogelsang][Abstract:AB - In childhood acute lymphoblastic leukemia (ALL) early response to treatment is a powerful prognostic indicator. To identify genes associated with this response we analyzed gene expression of diagnostic lymphoblasts from 189 children with ALL and compared the findin…	0	0	-4.95206	0	0
IRITANI_ADPROX_LYMPH	[Human][description:LYMPHATIC EC][PUBMED_ID:12234922][Contributor:Kevin Vogelsang][Abstract:AB - Activated lymphocytes must increase in size and duplicate their contents (cell growth) before they can divide. The molecular events that control cell growth in proliferating lymphocytes and other metazoan cells are still unclear. Here we utilized transgenesis to provide evidence suggesting that the ba…	0	0	-4.92706	0	0
TARTE_PLASMA_BLASTIC	[Human][description:Genes overexpressed in mature plasma cells isolated from tonsils (TPCs) and mature plasma cells isolated from bone marrow (BMPCs) as compared to polyclonal plasmablastic cells (PPCs).][PUBMED_ID:12663452][Contributor:Kate Stafford][Abstract:AB - Plasma cells (PCs) the end point of B-cell differentiation are a heterogeneous cell compartment comprising several cell subsets from …	0	0	-4.91645	0	0
DAC_FIBRO_DN	[Human][description:Downregulated by DAC treatment in LD419 fibroblast cells][PUBMED_ID:11861364][Contributor:L2L John Newman][Abstract:AB - Hypermethylation of the promoters of cancer-related genes is often associated with their inactivation during tumorigenesis. Several preclinical and clinical trials have been developed to use DNA methylation inhibitors such as 5-aza-2'-deoxycytidine (5-Aza-Cd…	0	0	-4.89328	-2.59949	0
CREB_BRAIN_8WKS_UP	[Mouse][description:Up-regulated in the nucleus accumbens of mice after 8 weeks of induction of transgenic CREB][PUBMED_ID:14566342][Contributor:L2L John Newman][Abstract:AB - DeltaFosB (a truncated form of FosB) and CREB (cAMP response element binding protein) are transcription factors induced in the brain's reward pathways after chronic exposure to drugs of abuse. However their mechanisms of ac…	0	0	-4.81144	0	0
OLD_FIBRO_DN	[Human][description:Downregulated in fibroblasts from old individuals, compared to young][PUBMED_ID:14527998][Contributor:L2L John Newman][Abstract:AB - Werner syndrome (WS) is a premature aging disorder displaying defects in DNA replication recombination repair and transcription. It has been hypothesized that several WS phenotypes are secondary consequences of aberrant gene expression and that a…	0	0	-4.79744	0	0
LEI_MYB_REGULATED_GENES	[Human][description:Myb-regulated genes][PUBMED_ID:15105423][Contributor:Kevin Vogelsang][Abstract:AB - The A-Myb and c-Myb transcription factors share a highly conserved DNA-binding domain and activate the same promoters in reporter gene assays. However the two proteins have distinct biological activities and expressing them individually in human cells leads to the activation of distinct sets of…	0	0	-4.79022	4.28343	4.9183
TARTE_MATURE_PC	[Human][description:Genes overexpressed in polyclonal plasmablastic cells (PPCs) as compared to mature plasma cells isolated from tonsils (TPCs) and mature plasma cells isolated from bone marrow (BMPCs).][PUBMED_ID:12663452][Contributor:Kate Stafford][Abstract:AB - Plasma cells (PCs) the end point of B-cell differentiation are a heterogeneous cell compartment comprising several cell subsets from …	0	0	-4.66855	6.17429	5.57623
UVC_HIGH_D9_DN	[Human][description:Progressively down-regulated through 24 hrs following treatment of WS1 human skin fibroblasts with UVC at a high dose (50 J/m^2) (cluster d9)][PUBMED_ID:12907719][Contributor:L2L John Newman][Abstract:AB - DNA damage caused by UV radiation initiates cellular recovery mechanisms which involve activation of DNA damage response pathways cell cycle arrest and apoptosis. To assess …	0	0	-4.63869	0	0
P21_ANY_DN	[Human][description:Down-regulated at any timepoint (4-24 hrs) follwing ectopic expression of p21 (CDKN1A) in OvCa cells][PUBMED_ID:12138103][Contributor:L2L John Newman][Abstract:AB - In this study we used adenovirus vector-mediated transduction of either the p53 gene (rAd-p53) or the p21(WAF1/CIP1) gene (rAd-p21) to mimic both p53-dependent and -independent up-regulation of p21(WAF1/CIP1) withi…	0	0	-4.56902	-1.50825	0
HYPOPHYSECTOMY_RAT_UP	[Rat][description:Up-regulated in liver, heart or kidney tissue from hypophysectomized rats (lacking growth hormone), compared to normal controls][PUBMED_ID:11416039][Contributor:L2L John Newman][Abstract:AB - Complementary DNA microarrays containing 3000 different rat genes were used to study the consequences of severe hormonal deficiency (hypophysectomy) on the gene expression patterns in heart…	0	0	-4.53648	3.13603	0
INFLAMMATORY_RESPONSE_PATHWAY	[Human][description:Inflammatory response pathway][PUBMED_ID:na][Contributor:Broad Institute][Abstract:na]	0	0	-4.42633	0	0
NING_COPD_UP	[Human][description:Upregulated genes in lung tissue of smokers with chronic obstructive pulmonary disease (COPD) vs smokers without disease (GOLD-2 vs GOLD-0)][PUBMED_ID:15469929][Contributor:Kate Stafford][Abstract:AB - To better understand the molecular basis of chronic obstructive pulmonary disease (COPD) we used serial analysis of gene expression (SAGE) and microarray analysis to compare the…	0	0	-4.40278	0	0
LI_FETAL_VS_WT_KIDNEY_DN	[Human][description:These are genes identified by simple statistical criteria as differing in their mRNA expresssion between WTs and fetal kidneys HIGH][PUBMED_ID:12057921][Contributor:Kevin Vogelsang][Abstract:AB - Wilms' tumor (WT) has been considered a prototype for arrested cellular differentiation in cancer but previous studies have relied on selected markers. We have now performed an unbias…	0	0	-4.30536	0	0
HDACI_COLON_CUR_UP	[Human][description:Upregulated by curcumin at any timepoint up to 48 hrs in SW260 colon carcinoma cells][PUBMED_ID:10969808][Contributor:L2L John Newman][Abstract:AB - The short-chain fatty acid butyrate produced by microbial fermentation of dietary fiber in the large intestine is a physiological regulator of major pathways of colonic epithelial cell maturation cell cycle arrest lineage-specific…	0	0	-4.30092	0	0
BLEO_MOUSE_LYMPH_HIGH_24HRS_DN	[Mouse][description:Down-regulated at 24 hours following treatment of mouse lymphocytes (TK 3.7.2C) with a high dose of bleomycin][PUBMED_ID:15515172][Contributor:L2L John Newman][Abstract:AB - Exposure to DNA-damaging agents can elicit a variety of stress-related responses that may alter the gene expression of numerous biological pathways. We used Affymetrix microarrays to detect gene expression…	0	0	-4.27293	-3.24137	-3.45338
UVB_NHEK1_C1	[Human][description:Upregulated by UV-B light in normal human epidermal keratinocytes, cluster 1][PUBMED_ID:12771951][Contributor:L2L John Newman][Abstract:AB - To gain insight into the transformation of epidermal cells into squamous carcinoma cells (SCC) we compared the response to ultraviolet B radiation (UVB) of normal human epidermal keratinocytes (NHEK) versus their transformed counterpart S…	0	0	-4.2658	0	0
BHATTACHARYA_ESC_UP	[Human][description:Genes upregulated in undifferentiated human embryonic stem cells.][PUBMED_ID:15070671][Contributor:Kate Stafford][Abstract:AB - Human embryonic stem (huES) cells have the ability to differentiate into a variety of cell lineages and potentially provide a source of differentiated cells for many therapeutic uses. However little is known about the mechanism of differentiation of h…	0	0	-4.21075	0	0
P21_EARLY_DN	[Human][description:Down-regulated at early timepoints (4-8 hrs) follwing ectopic expression of p21 (CDKN1A) in OvCa cells][PUBMED_ID:12138103][Contributor:L2L John Newman][Abstract:AB - In this study we used adenovirus vector-mediated transduction of either the p53 gene (rAd-p53) or the p21(WAF1/CIP1) gene (rAd-p21) to mimic both p53-dependent and -independent up-regulation of p21(WAF1/CIP1) wit…	0	0	-4.19786	0	0
ADIP_DIFF_CLUSTER4	[Mouse][description:Strongly upregulated at 16 hours during differentiation of 3T3-L1 fibroblasts into adipocytes (cluster 4)][PUBMED_ID:12137940][Contributor:L2L John Newman][Abstract:AB - The molecular mechanisms that regulate cellular differentiation during development and throughout life are complex. It is now recognized that precise patterns of differentially expressed genes ultimately direc…	0	0	-4.17174	-2.68421	-1.68745
HESS_HOXAANMEIS1_DN	[Human][description:Genes downregulated in Hoxa9/Meis1 transduced cells vs control][PUBMED_ID:16507773][Contributor:Kevin Vogelsang][Abstract:AB - Abdominal-type HoxA genes in combination with Meis1 are well-documented on-cogenes in various leukemias but it is unclear how they exert their transforming function. Here we used a system of conditional transformation by an inducible mixed lineage leuk…	0	0	-4.135	0	0
HESS_HOXAANMEIS1_UP	[Human][description:Genes upregulated in Hoxa9/Meis1 transduced cells vs control][PUBMED_ID:16507773][Contributor:Kevin Vogelsang][Abstract:AB - Abdominal-type HoxA genes in combination with Meis1 are well-documented on-cogenes in various leukemias but it is unclear how they exert their transforming function. Here we used a system of conditional transformation by an inducible mixed lineage leukem…	0	0	-4.135	0	0
CELL_ADHESION_MOLECULE_ACTIVITY	[Generic][description:Obsolete by GO - mediates the adhesion of the cell to other cells or to the extracellular matrix.][PUBMED_ID:na][Contributor:GO][Abstract:na]	0	0	-4.05974	6.09588	0
MTA3PATHWAY	[Generic][description:The estrogen receptor regulates proliferation in mammary epithelia via MTA3 activation; loss of either protein is implicated in breast cancer.][PUBMED_ID:na][Contributor:BioCarta][Abstract:na]	0	0	-3.74851	0	0
FLECHNER_KIDNEY_TRANSPLANT_REJECTION_PBL_UP	[Human][description:Genes upreglated in peripheral blood lymphocytes (PBLs) of patients who underwent acute rejection of a kidney transplant relative to PBLs of immunosuppressed patients with a well functioning kidney transplant (Delta values were chosen to minimize the minimize the median FDR at a level < 1 false discovery per gene list)][PUBMED_ID:15307835][Contributor:Jean Junior][Abstract:AB …	0	0	-3.73894	0	0
HBX_HCC_UP	[Human][description:Upregulated by expression of Hepatitis B virus HBx protein in SK-Hep-1 hepatocellular carcinoma cells (Fig. 3A+C)][PUBMED_ID:11439330][Contributor:L2L John Newman][Abstract:AB - Hepatitis B virus (HBV) is a major risk factor for the development of hepatocellular carcinoma (HCC). HBV encodes the potentially oncogenic HBx protein which mainly functions as a transcriptional co-ac…	0	0	-3.65112	0	0
HG_PROGERIA_DN	[Human][description:Downregulated in fibroblasts from patients with Hutchinson-Gilford progeria, compared to normal young individuals][PUBMED_ID:10741968][Contributor:L2L John Newman][Abstract:AB - Messenger RNA levels were measured in actively dividing fibroblasts isolated from young middle-age and old-age humans and humans with progeria a rare genetic disorder characterized by accelerated aging…	0	0	-3.64489	0	0
ZELLER_MYC_UP	[Human][description:Genes up-regulated by MYC in >3 papers.][PUBMED_ID:14519204][Contributor:Yujin Hoshida][Abstract:AB - We report a database of genes responsive to the Myc oncogenic transcription factor. The database Myc Target Gene prioritizes candidate target genes according to experimental evidence and clusters responsive genes into functional groups. We coupled the prioritization of target …	0	0	-3.60612	0	0
INOS_ALL_UP	[Mouse][description:Upregulated following iNOS induction in hepatocytes (Tables 3-17)][PUBMED_ID:12381414][Contributor:L2L John Newman][Abstract:AB - Nitric oxide (NO) can modulate numerous genes directly however some genes may be modulated only in the presence of the inflammatory stimuli that increase the expression of the inducible nitric oxide synthase (iNOS). One method by which to examine ch…	0	0	-3.51331	-4.20256	-4.02384
LEE_TCELLS10_UP	[Human][description:Transcripts showing more than 2 fold higher expression in CB4 than in AB4][PUBMED_ID:15210650][Contributor:Kevin Vogelsang][Abstract:AB - To develop a comprehensive catalogue of phenotypic and functional parameters of human CD4(+) T cell differentiation stages we have performed microarray gene expression profiling on subpopulations of human thymocytes and circulating naive CD4…	0	0	-3.48468	-3.53977	-3.26229
LEE_TCELLS1_UP	[Human][description:Transcripts enriched in more mature cells (SP4, CB4, and AB4) more than 3-fold, with average signal value differences of at least 100 between less mature (ITTP, DP) and more mature (SP4, CB4, and AB4) cells][PUBMED_ID:15210650][Contributor:Kevin Vogelsang][Abstract:AB - To develop a comprehensive catalogue of phenotypic and functional parameters of human CD4(+) T cell differen…	0	0	-3.48468	-3.53977	-3.26229
LEE_TCELLS8_UP	[Human][description:Transcripts enriched in na???ve CD4 T cells (CB4, and AB4) more than 3-fold, with average signal value differences of at least 100 between thymocytes (ITTP, DP, SP4) and naive-phenotype CD4 T (CB4, and AB4) cells][PUBMED_ID:15210650][Contributor:Kevin Vogelsang][Abstract:AB - To develop a comprehensive catalogue of phenotypic and functional parameters of human CD4(+) T cell di…	0	0	-3.48468	-3.53977	-3.26229
MUNSHI_MM_VS_PCS_UP	[Human][description:Selected up-regulated genes in patient MM cells versus normal twin PCs][PUBMED_ID:12969976][Contributor:Kevin Vogelsang][Abstract:AB - Genetic heterogeneity between individuals confounds the comparison of gene profiling of multiple myeloma (MM) cells versus normal plasma cells (PCs). To overcome this barrier we compared the gene expression profile of CD138+ MM cells from a pat…	0	0	-3.47972	0	0
DFOSB_BRAIN_8WKS_UP	[Mouse][description:Up-regulated in the nucleus accumbens of mice after 8 weeks of induction of transgenic deltaFosB][PUBMED_ID:14566342][Contributor:L2L John Newman][Abstract:AB - DeltaFosB (a truncated form of FosB) and CREB (cAMP response element binding protein) are transcription factors induced in the brain's reward pathways after chronic exposure to drugs of abuse. However their mechanisms …	0	0	-3.42548	0	0
VHL_NORMAL_UP	[Human][description:Upregulated in VHL-null renal carcinoma vs. normal renal cells (Fig. 2c+e)][PUBMED_ID:12692265][Contributor:L2L John Newman][Abstract:AB - The von Hippel-Lindau tumor suppressor pVHL is a key player in one of the best characterized hypoxia signaling pathways the VHL-hypoxia-inducible factor (VHL-HIF) pathway. To better understand the role of VHL in the hypoxia signaling pathwa…	0	0	-3.3924	0	0
MANALO_HYPOXIA_DN	[Human][description:Genes downregulated in human pulmonary endothelial cells under hypoxic conditions or after exposure to AdCA5, an adenovirus carrying constitutively active hypoxia-inducible factor 1 (HIF-1alpha).][PUBMED_ID:15374877][Contributor:Kate Stafford][Abstract:AB - Hypoxia-inducible factor 1 (HIF-1) activates transcription of genes encoding angiogenic growth factors which are secreted…	0	0	-3.29026	-1.98113	-2.09913
P21_P53_MIDDLE_DN	[Human][description:Down-regulated at intermediate timepoints (12-16 hrs) following ectopic expression of p21 (CDKN1A) in OvCa cells, p53-dependent][PUBMED_ID:12138103][Contributor:L2L John Newman][Abstract:AB - In this study we used adenovirus vector-mediated transduction of either the p53 gene (rAd-p53) or the p21(WAF1/CIP1) gene (rAd-p21) to mimic both p53-dependent and -independent up-regulat…	0	0	-3.26051	-2.86559	-2.4782
TNFALPHA_30MIN_UP	[Human][description:Upregulated 30min after TNF-alpha treatment of HeLa cells][PUBMED_ID:12673210][Contributor:L2L John Newman][Abstract:AB - Tumor necrosis factor alpha (TNF alpha) is a proinflammatory cytokine with important roles in regulating inflammatory responses as well as cell cycle proliferation and apoptosis. Although TNFalpha stimulates apoptosis it also activates the transcription fac…	0	0	-3.10109	0	-3.80205
CMV_IE86_UP	[Human][description:Upregulated by expression of cytomegalovirus IE86 protein in primary human fibroblasts][PUBMED_ID:11867723][Contributor:L2L John Newman][Abstract:AB - We have previously reported that the immediate early (IE)-86 protein of human cytomegalovirus (HCMV) pushes the cell cycle toward S phase but inhibits cell division [Murphy E. A. Streblow D. N. Nelson J. A. & Stinski M. F. (2000…	0	0	-2.95952	0	0
NING_COPD_DN	[Human][description:Downregulated genes in lung tissue of smokers with chronic obstructive pulmonary disease (COPD) vs smokers without disease (GOLD-2 vs GOLD-0)][PUBMED_ID:15469929][Contributor:Kate Stafford][Abstract:AB - To better understand the molecular basis of chronic obstructive pulmonary disease (COPD) we used serial analysis of gene expression (SAGE) and microarray analysis to compare t…	0	0	-2.93912	6.01471	4.72486
AGPCRPATHWAY	[Generic][description:G-protein coupled receptors (GPCRs) transduce extracellular signals across the plasma membrane; attenuation occurs by signal molecule degradation or receptor-mediated endocytosis.][PUBMED_ID:na][Contributor:BioCarta][Abstract:na]	0	0	-2.83615	0	0
CYSTEINE_METABOLISM	[Generic][description:na][PUBMED_ID:na][Contributor:GenMAPP][Abstract:na]	0	0	-2.74734	0	0
GOLUB_ALL_VS_AML_UP	[Human][description:Genes highly correlated with acute lymphoblastic leukemia (correlation P(g,c) > 0.30)][PUBMED_ID:10521349][Contributor:Jean Junior][Abstract:AB - Although cancer classification has improved over the past 30 years there has been no general approach for identifying new cancer classes (class discovery) or for assigning tumors to known classes (class prediction). Here a generic ap…	0	0	-2.71981	0	0
POMEROY_MD_TREATMENT_GOOD_VS_POOR_DN	[Human][description:Genes highly associated with medulloblastoma treatment failure][PUBMED_ID:11807556][Contributor:Jean Junior][Abstract:AB - Embryonal tumours of the central nervous system (CNS) represent a heterogeneous group of tumours about which little is known biologically and whose diagnosis on the basis of morphologic appearance alone is controversial. Medulloblastomas for example are th…	0	0	-2.71401	0	0
ETCPATHWAY	[Generic][description:Energy is extracted from carbohydrates via oxidation and transferred to the mitochondrial electron transport chain, which couples ATP synthesis to the reduction of oxygen to water.][PUBMED_ID:na][Contributor:BioCarta][Abstract:na]	0	0	-2.5505	2.32165	2.33162
PASSERINI_IMMUNE	[Pig][description:Genes associated with cellular adhesion that are differentially expressed in endothelial cells of pig aortas from regions of disturbed flow (inner aortic arch) versus regions of undisturbed laminar flow (descending thoracic aorta).][PUBMED_ID:14983035][Contributor:Kate Stafford][Abstract:AB - In the arterial circulation regions of disturbed flow (DF) which are characterized by f…	0	0	-2.49869	0	0
PARK_HSC_VS_MPP_DN	[Mouse][description:Genes differentially expressed in mouse cells with high rhodamine-123 staining, which implies status as non-self-renewing early multipotent progenitor (MPP) cells.][PUBMED_ID:11781229][Contributor:Kate Stafford][Abstract:AB - Hematopoietic stem cells (HSCs) have self-renewal capacity and multilineage developmental potentials. The molecular mechanisms that control the self-rene…	0	0	-2.49825	0	0
MMS_HUMAN_LYMPH_LOW_4HRS_DN	[Human][description:Down-regulated at 4 hours following treatment of human lymphocytes (TK6) with a low dose of methyl methanesulfonate (MMS)][PUBMED_ID:15515172][Contributor:L2L John Newman][Abstract:AB - Exposure to DNA-damaging agents can elicit a variety of stress-related responses that may alter the gene expression of numerous biological pathways. We used Affymetrix microarrays to detect gen…	0	0	-2.41371	-2.34417	-2.42243
TSADAC_HYPOMETH_OVCA_UP	[Human][description:Genes with basally hypomethylated promoters upregulated by the combination of TSA and DAC in ovarian carcinoma (CP70) cells][PUBMED_ID:12727835][Contributor:L2L John Newman][Abstract:AB - We developed a novel microarray system to assess gene expression DNA methylation and histone acetylation in parallel and to dissect the complex hierarchy of epigenetic changes in cancer. An i…	0	0	-2.11353	0	-2.19258
TSADAC_RKOSILENT_UP	[Human][description:Genes basally silent, with hypermethylated promoters, upregulated by the combination of TSA and DAC in RKO cells][PUBMED_ID:11992124][Contributor:L2L John Newman][Abstract:AB - Aberrant hypermethylation of gene promoters is a major mechanism associated with inactivation of tumor-suppressor genes in cancer. We previously showed this transcriptional silencing to be mediated by b…	0	0	-1.96342	0	0
INOSITOL_METABOLISM	[Generic][description:na][PUBMED_ID:na][Contributor:GenMAPP][Abstract:na]	0	0	-1.80855	0	0
ACTINYPATHWAY	[Generic][description:The Arp 2/3 complex localizes to the Y-junction of polymerizing actin fibers that enable lamellipod extension and consequent cell motility.][PUBMED_ID:na][Contributor:BioCarta][Abstract:na]	0	0	0	0	-1.58309
ADIP_DIFF_UP	[Mouse][description:Upregulated in mature adipocytes following diffferentiation from 3T3-L1 fibroblasts][PUBMED_ID:12732648][Contributor:L2L John Newman][Abstract:AB - Troglitazone (TGZ) a member of the thiazolidinedione class of anti-diabetic compounds and a peroxisome proliferator activator receptor-gamma (PPAR-gamma) agonist restores systemic insulin sensitivity and improves the full insulin r…	0	0	0	6.6273	7.08328
AMINOACYL_TRNA_BIOSYNTHESIS	[Generic][description:na][PUBMED_ID:na][Contributor:GenMAPP][Abstract:na]	0	0	0	-2.49505	-3.33784
BCL2_FAMILY_AND_REG_NETWORK	[Human][description:Genes part of the BCL2 family and regulatory network][PUBMED_ID:na][Contributor:Broad Institute][Abstract:na]	0	0	0	0	-2.60654
BRCA_ER_POS	[Human][description:Genes whose expression is consistently positively correlated with estrogen receptor status in breast cancer - higher expression is associated with ER-positive tumors][PUBMED_ID:11823860][Contributor:L2L John Newman][Abstract:AB - Breast cancer patients with the same stage of disease can have markedly different treatment responses and overall outcome. The strongest predictors f…	0	0	0	6.54102	6.3664
BUTANOATE_METABOLISM	[Generic][description:na][PUBMED_ID:na][Contributor:GenMAPP][Abstract:na]	0	0	0	0	5.71199
CARM_ERPATHWAY	[Generic][description:Methyltransferase CARM1 methylates CBP and co-activates estrogen receptors via Grip1.][PUBMED_ID:na][Contributor:BioCarta][Abstract:na]	0	0	0	-2.81726	-3.10577
CELL_ADHESION_RECEPTOR_ACTIVITY	[Generic][description:Obsolete by GO - combining with cell adhesion molecules to initiate a change in cell activity.][PUBMED_ID:na][Contributor:GO][Abstract:na]	0	0	0	2.24415	1.66284
CHEOK_HDMTX_DN	[Human][description:Genes downregulated by high-dose methotrexate (HDMTX) treatment (P < 0.01; LDA disntinction calculation, ANOVA, leave-one-out cross-validation, t-test used to find statistical significance of identified probe sets)][PUBMED_ID:12704389][Contributor:Jean Junior][Abstract:AB - To elucidate the genomics of cellular responses to cancer treatment we analyzed the expression of over 9…	0	0	0	-0.970888	0
CMV_HCMV_TIMECOURSE_14HRS_UP	[Human][description:Up-regulated in fibroblasts following infection with human cytomegalovirus (at least 3-fold, with Affymetrix change call, in at least two consectutive timepoints), with maximum change at 14 hours][PUBMED_ID:11711622][Contributor:L2L John Newman][Abstract:AB - The effect of human cytomegalovirus (HCMV) infection on cellular mRNA accumulation was analyzed by gene chip technology…	0	0	0	-2.42229	-2.33891
CMV_HCMV_TIMECOURSE_20HRS_UP	[Human][description:Up-regulated in fibroblasts following infection with human cytomegalovirus (at least 3-fold, with Affymetrix change call, in at least two consectutive timepoints), with maximum change at 20 hours][PUBMED_ID:11711622][Contributor:L2L John Newman][Abstract:AB - The effect of human cytomegalovirus (HCMV) infection on cellular mRNA accumulation was analyzed by gene chip technology…	0	0	0	-3.8702	-3.66705
DAC_PANC50_UP	[Human][description:50 most interesting genes upregulated by DAC treatment in at least one of four pancreatic cancer cell lines, but not in normal (HPDE) cells][PUBMED_ID:12839967][Contributor:L2L John Newman][Abstract:AB - To identify potential targets for aberrant methylation in pancreatic cancer we analyzed global changes in gene expression profiles of four pancreatic cancer cell lines after t…	0	0	0	3.59759	2.77062
E2F1_DNA_UP	[Rat][description:DNA replication genes upregulated by E2F1 induction][PUBMED_ID:11313881][Contributor:L2L John Newman][Abstract:AB - The transcription factor E2F-1 plays a pivotal role in the regulation of G1/S transition in higher eukaryotes cell cycle. We used a cell line containing an inducible E2F-1 and oligonucleotide microarray analysis to identify novel E2F target genes. We show that E2F-…	0	0	0	-1.71707	0
EICOSANOID_SYNTHESIS	[Generic][description:na][PUBMED_ID:na][Contributor:GenMAPP][Abstract:na]	0	0	0	2.35014	2.28631
EIF2PATHWAY	[Generic][description:Eukaryotic initiation factor 2 (EIF2) initiates translation by transferring Met-tRNA to the 40S ribosome in a GTP-dependent process.][PUBMED_ID:na][Contributor:BioCarta][Abstract:na]	0	0	0	-2.63518	-3.14019
ELECTRON_TRANSPORTER_ACTIVITY	[Human][description:Genes involved in electron transport][PUBMED_ID:na][Contributor:Broad Institute][Abstract:na]	0	0	0	3.39352	4.5003
FEEDERPATHWAY	[Generic][description:Sugars such as mannose, galactose, and fructose are enzymatically converted to glucose via feeder pathways that lead to glycolysis.][PUBMED_ID:na][Contributor:BioCarta][Abstract:na]	0	0	0	3.08441	2.97878
FIBRINOLYSISPATHWAY	[Generic][description:Thrombin cleavage of fibrinogen results in rapid formation of fibrin threads that form a mesh to capture platelets and other blood cells into a clot.][PUBMED_ID:na][Contributor:BioCarta][Abstract:na]	0	0	0	1.65661	1.66039
GH_HYPOPHYSECTOMY_RAT_DN	[Human][description:Down-regulated in liver, heart or kidney tissue following treatment of hypophysectomized rats with growth hormone][PUBMED_ID:11416039][Contributor:L2L John Newman][Abstract:AB - Complementary DNA microarrays containing 3000 different rat genes were used to study the consequences of severe hormonal deficiency (hypophysectomy) on the gene expression patterns in heart liver and k…	0	0	0	9.84361	9.8571
GLUCONEOGENESIS	[Generic][description:na][PUBMED_ID:na][Contributor:GenMAPP][Abstract:na]	0	0	0	6.72393	5.68648
GLUTATHIONE_METABOLISM	[Generic][description:na][PUBMED_ID:na][Contributor:GenMAPP][Abstract:na]	0	0	0	5.82296	6.724
GLYCOLYSIS	[Generic][description:na][PUBMED_ID:na][Contributor:GenMAPP][Abstract:na]	0	0	0	6.72393	5.68648
GUO_HEX_DN	[Mouse][description:Down-regulated genes in day-6 Hex/ embryoid bodies][PUBMED_ID:12791650][Contributor:Kevin Vogelsang][Abstract:AB - The first hematopoietic and endothelial progenitors are derived from a common embryonic precursor termed the hemangioblast. The genetic cascades that regulate the differentiation of the hemangioblast to hematopoietic and endothelial cells are largely unknown. In g…	0	0	0	4.75367	5.64186
HDACI_COLON_CUR12HRS_UP	[Human][description:Upregulated by curcumin at 12 hrs in SW260 colon carcinoma cells][PUBMED_ID:10969808][Contributor:L2L John Newman][Abstract:AB - The short-chain fatty acid butyrate produced by microbial fermentation of dietary fiber in the large intestine is a physiological regulator of major pathways of colonic epithelial cell maturation cell cycle arrest lineage-specific differentiation and…	0	0	0	-3.08959	-3.50304
HDACI_COLON_CUR16HRS_DN	[Human][description:Downregulated by curcumin at 16 hrs in SW260 colon carcinoma cells][PUBMED_ID:10969808][Contributor:L2L John Newman][Abstract:AB - The short-chain fatty acid butyrate produced by microbial fermentation of dietary fiber in the large intestine is a physiological regulator of major pathways of colonic epithelial cell maturation cell cycle arrest lineage-specific differentiation a…	0	0	0	-2.54206	-2.07113
HDACI_COLON_SUL12HRS_UP	[Human][description:Upregulated by sulindac at 12 hrs in SW260 colon carcinoma cells][PUBMED_ID:10969808][Contributor:L2L John Newman][Abstract:AB - The short-chain fatty acid butyrate produced by microbial fermentation of dietary fiber in the large intestine is a physiological regulator of major pathways of colonic epithelial cell maturation cell cycle arrest lineage-specific differentiation and…	0	0	0	-3.61835	-3.91122
HEARTFAILURE_ATRIA_UP	[Human][description:Upregulated in atria of failing hearts (DCM and ICM) compared to healthy controls][PUBMED_ID:15103417][Contributor:L2L John Newman][Abstract:AB - To obtain region- and disease-specific transcription profiles of human myocardial tissue we explored mRNA expression from all four chambers of eight explanted failing [idiopathic dilated cardiomyopathy (DCM) n=5 ischemic cardiomyopat…	0	0	0	0	-3.2071
HOUSTIS_ROS	[Human][description:Genes known to modulate ROS or whose expression changes in response to ROS][PUBMED_ID:16612386][Contributor:Nick Houstis][Abstract:AB - Insulin resistance is a cardinal feature of type 2 diabetes and is characteristic of a wide range of other clinical and experimental settings. Little is known about why insulin resistance occurs in so many contexts. Do the various insults that…	0	0	0	6.80343	7.27563
INSULIN_ADIP_INSENS_UP	[Mouse][description:Up-regulated by insulin in murine adipocytes, and continue to respond following induction of insulin-resistance with TNFalpha treatment][PUBMED_ID:14530283][Contributor:L2L John Newman][Abstract:ABCA1). Real-time reverse transcription-PCR analysis confirmed the expression patterns of several of the differentially expressed genes. One gene that remained insulin-sensitive in the…	0	0	0	-4.95669	-3.46006
LEE_CIP_UP	[Mouse][description:Genes up-regulated in hepatoma induced by ciprofibrate][PUBMED_ID:15565109][Contributor:Yujin Hoshida][Abstract:AB - Genetically modified mice have been extensively used for analyzing the molecular events that occur during tumor development. In many if not all cases however it is uncertain to what extent the mouse models reproduce features observed in the corresponding human c…	0	0	0	4.97776	6.48823
MITRPATHWAY	[Generic][description:The MyoD/MEF2 transcription factors induce muscle cell differentiation and are repressed by the transcriptional repressor MITR.][PUBMED_ID:na][Contributor:BioCarta][Abstract:na]	0	0	0	0	-1.35996
MRNA_PROCESSING_REACTOME	[Generic][description:na][PUBMED_ID:na][Contributor:GenMAPP][Abstract:na]	0	0	0	-3.53361	-3.43798
MRNA_SPLICING	[Human][description:Genes involved in mRNA splicing][PUBMED_ID:na][Contributor:Broad Institute][Abstract:na]	0	0	0	-2.1724	-2.40556
NICOTINATE_AND_NICOTINAMIDE_METABOLISM	[Generic][description:na][PUBMED_ID:na][Contributor:GenMAPP][Abstract:na]	0	0	0	4.16878	4.63984
NUTT_GBN_VS_AO_UP	[Human][description:Genes highly correlated with glioblastoma (determined by using the 20-feature k-NN class prediction model)][PUBMED_ID:12670911][Contributor:Jean Junior][Abstract:AB - In modern clinical neuro-oncology histopathological diagnosis affects therapeutic decisions and prognostic estimation more than any other variable. Among high-grade gliomas histologically classic glioblastomas an…	0	0	0	-2.87147	-3.26744
N_GLYCAN_DEGRADATION	[Generic][description:na][PUBMED_ID:na][Contributor:GenMAPP][Abstract:na]	0	0	0	4.10619	5.21926
PARK_HSC_VS_MPP_UP	[Mouse][description:Genes differentially expressed in mouse cells with low rhodamine-123 staining, which implies status as self-renewing hematopoietic stem cells (HSCs).][PUBMED_ID:11781229][Contributor:Kate Stafford][Abstract:AB - Hematopoietic stem cells (HSCs) have self-renewal capacity and multilineage developmental potentials. The molecular mechanisms that control the self-renewal of HSCs ar…	0	0	0	-2.79941	-3.23866
PENG_GLUCOSE_UP	[Human][description:Genes upregulated in response to glucose starvation][PUBMED_ID:12101249][Contributor:Broad Institute][Abstract:AB - RAFT1/FRAP/mTOR is a key regulator of cell growth and division and the mammalian target of rapamycin an immunosuppressive and anticancer drug. Rapamycin deprivation and nutrient deprivation have similar effects on the activity of S6 kinase 1 (S6K1) and 4E-BP1 two…	0	0	0	-3.94473	0
PTC1PATHWAY	[Generic][description:The binding of extracellular signaling protein Sonic hedgehog to the Patched receptor (Ptc1) allows progression through G1 and may inhibit the G2/M transition.][PUBMED_ID:na][Contributor:BioCarta][Abstract:na]	0	0	0	-2.5636	-1.99657
ROS	[Human][description:Reactive oxidative species related genes][PUBMED_ID:na][Contributor:Vamsi Mootha][Abstract:na]	0	0	0	2.80749	2.3521
SIG_PIP3_SIGNALING_IN_CARDIAC_MYOCTES	[Generic][description:Genes related to PIP3 signaling in cardiac myocytes][PUBMED_ID:na][Contributor:SIGNALINGAlliance][Abstract:na]	0	0	0	-2.28179	-3.36031
SMITH_HTERT_UP	[Human][description:Genes upregulated by telomerase][PUBMED_ID:12717449][Contributor:Broad Institute][Abstract:AB - Most somatic cells do not express sufficient amounts of telomerase to maintain a constant telomere length during cycles of chromosome replication. Consequently there is a limit to the number of doublings somatic cells can undergo before telomere shortening triggers an irreversible s…	0	0	0	-5.82309	-5.35592
STURLA_SONIC_HEDGEHOG	[Human][description:Sonic hedgehog related genes][PUBMED_ID:na][Contributor:Lisa Sturla][Abstract:na]	0	0	0	-2.87027	-2.86418
ST_IL_13_PATHWAY	[Generic][description:Like IL-4, IL-13 is produced by Th2 cells on activation of the T cell antigen receptor, and by mast and basophil cells on activation of the IgE receptor.][PUBMED_ID:na][Contributor:SIGNALING Transduction KE][Abstract:na]	0	0	0	-1.92502	-1.97213
ST_INTERLEUKIN_13_PATHWAY	[Generic][description:IL-13 is produced by Th2 cells on activation of the T cell antigen receptor, and by mast and basophil cells on activation of the IgE receptor.][PUBMED_ID:na][Contributor:SIGNALING Transduction KE][Abstract:na]	0	0	0	-1.92502	-1.97213
TCA	[Human][description:Tricarboxylic acid related genes][PUBMED_ID:na][Contributor:Vamsi Mootha][Abstract:na]	0	0	0	2.17301	1.66913
TRNA_SYNTHETASES	[Human][description:tRNA synthetases][PUBMED_ID:na][Contributor:Broad Institute][Abstract:na]	0	0	0	-2.54942	-3.38142
TUBBYPATHWAY	[Generic][description:Tubby is activated by phospholipase C activity and hydrolysis of PIP2, after which it enters the nucleus and regulates transcription.][PUBMED_ID:na][Contributor:BioCarta][Abstract:na]	0	0	0	0	-2.1913
UVC_HIGH_D8_DN	[Human][description:Progressively down-regulated through 18 hours following treatment of WS1 human skin fibroblasts with UVC at a high dose (50 J/m^2) (cluster d8)][PUBMED_ID:12907719][Contributor:L2L John Newman][Abstract:AB - DNA damage caused by UV radiation initiates cellular recovery mechanisms which involve activation of DNA damage response pathways cell cycle arrest and apoptosis. To asses…	0	0	0	-2.46618	-3.29538
YAO_P4_KO_VS_WT_UP	[Mouse][description:Genes that have at least a 15 fold increase in expression in the KO compared to WT at 6 hours after P4 injection in ovariectomized mice][PUBMED_ID:12554760][Contributor:Kevin Vogelsang][Abstract:AB - Human infertility and recurrent pregnancy loss caused by implantation defects are poorly understood. Hoxa-10-deficient female mice have severe infertility and recurrent pregnancy …	0	0	0	11.5892	11.6648
ZHAN_MM_CD138_PR_VS_REST	[Human][description:50 top ranked SAM-defined over-expressed genes in each subgroup__PR][PUBMED_ID:16728703][Contributor:Kevin Vogelsang][Abstract:AB - To better define the molecular basis of multiple myeloma (MM) we performed unsupervised hierarchic clustering of mRNA expression profiles in CD138-enriched plasma cells from 414 newly diagnosed patients who went on to receive high-dose therapy and…	0	0	0	-2.36344	0
RETT_DN	[Human][description:Downregulated by expression of mutant MeCP2 (Rett syndrome) vs. wt MeCP2 in fibroblasts][PUBMED_ID:12418965][Contributor:L2L John Newman][Abstract:AB - BACKGROUND Females with the neurological disorder Rett syndrome are heterozygous for mutations in X-linked MECP2 that encodes methyl-CpG binding protein 2 (MeCP2) thought to act as a transcriptional repressor. To identify targe…	0	0	1.21352	0	0
TERTPATHWAY	[Generic][description:hTERC, the RNA subunit of telomerase, and hTERT, the catalytic protein subunit, are required for telomerase activity and are overexpressed in many cancers.][PUBMED_ID:na][Contributor:BioCarta][Abstract:na]	0	0	1.48142	0	0
MOUSE_TISSUE_TESTIS	[Mouse][description:Genes expressed specifically in mouse testis tissue][PUBMED_ID:11904358][Contributor:L2L John Newman][Abstract:AB - High-throughput gene expression profiling has become an important tool for investigating transcriptional activity in a variety of biological samples. To date the vast majority of these experiments have focused on specific biological processes and perturbations. H…	0	0	1.66232	0	0
ADIPOGENESIS_HMSC_CLASS5_UP	[Human][description:Up-regulated 9 days following the differentiation of human bone marrow mesenchymal stem cells (hMSC) into adipocytes, versus untreated hMSC cells (Class V)][PUBMED_ID:12646203][Contributor:L2L John Newman][Abstract:AB - Human bone marrow mesenchymal stem cells (hMSCs) give rise to adipocytes in response to adipogenic hormones. An in-house cDNA microarray representing 3400 gene…	0	0	1.70777	0	0
HDACI_COLON_CLUSTER4	[Human][description:Regulated by TSA, butyrate and/or curcumin in SW260 colon carcinoma cells (Cluster 4)][PUBMED_ID:10969808][Contributor:L2L John Newman][Abstract:AB - The short-chain fatty acid butyrate produced by microbial fermentation of dietary fiber in the large intestine is a physiological regulator of major pathways of colonic epithelial cell maturation cell cycle arrest lineage-specifi…	0	0	1.73522	0	0
PANTOTHENATE_AND_COA_BIOSYNTHESIS	[Generic][description:na][PUBMED_ID:na][Contributor:GenMAPP][Abstract:na]	0	0	1.82537	0	0
MENSE_HYPOXIA_APOPTOSIS_GENES	[Human][description:List of Hypoxia-altered genes involved in apoptosis in Astrocytes][PUBMED_ID:16507782][Contributor:Kevin Vogelsang][Abstract:AB - Oxygen is vital for the development and survival of mammals. In response to hypoxia the brain initiates numerous adaptive responses at the organ level as well as at the molecular and cellular levels including the alteration of gene expression. Astro…	0	0	2.44205	2.20985	3.12278
IL2PATHWAY	[Generic][description:IL-2 promotes proliferation via JAK and MAP kinase and has surface receptors on activated B cells, LPS-treated monocytes, and many T cells.][PUBMED_ID:na][Contributor:BioCarta][Abstract:na]	0	0	2.45353	0	0
ROME_INSULIN_2F_DN	[Human][description:Genes 2fold dowregulated by insulin][PUBMED_ID:12621037][Contributor:Broad Institute][Abstract:AB - Insulin action in target tissues involved precise regulation of gene expression. To define the set of insulin-regulated genes in human skeletal muscle we analyzed the global changes in mRNA levels during a 3-h hyperinsulinemic euglycemic clamp in vastus lateralis muscle of six h…	0	0	2.6294	0	0
CHEN_HOXA5_TARGETS_UP	[Human][description:The following tables are gene lists which included differentially expressed genes with at least two-fold changes (Sig log-average >1) in 4 out of 4 comparisons as described in the text Up-regulated][PUBMED_ID:15757903][Contributor:Kevin Vogelsang][Abstract:AB - The homeobox gene HOXA5 encodes a transcription factor that has been shown to play important roles in embryogenesis h…	0	0	3.02364	-6.77533	-6.20458
EPOPATHWAY	[Generic][description:Erythropoietin, which activates the MAPK pathway, stimulates erythrocyte production and is an effective treatment for anemia.][PUBMED_ID:na][Contributor:BioCarta][Abstract:na]	0	0	3.25728	0	0
NGFPATHWAY	[Generic][description:Nerve growth factor (NGF) stimulates neural survival and proliferation via the TrkA and p75 receptors, which induce DAG and IP3 production and activate Ras.][PUBMED_ID:na][Contributor:BioCarta][Abstract:na]	0	0	3.26095	0	0
HCC_SURVIVAL_GOOD_VS_POOR_UP	[Human][description:Genes highly expressed in hepatocellular carcinoma with good survival.][PUBMED_ID:na][Contributor:Yujin Hoshida][Abstract:na]	0	0	3.27016	8.08946	8.72539
WONG_IFNA_HCC_RESISTANT_VS_SENSITIVE_UP	[Human][description:Genes highly expressed in interferon-resistant hepatoma cell lines (HKCI-C1-3) vs. sensitive cell lines (HKCI-1-4,HepG2,Hep3B,PCL/PRF/5)][PUBMED_ID:15709204][Contributor:Yujin Hoshida][Abstract:AB - PURPOSE Treatment with IFN-alpha therapy has been shown to exhibit antitumor effects on patients with hepatocellular carcinoma (HCC). However individual responses remained unpredic…	0	1.03734	0	0	0
GOLDRATH_CYTOLYTIC	[Human][description:Genes associated with cytolytic effector function induced during antigen activation of CD8+ T cells.][PUBMED_ID:15548615][Contributor:Kate Stafford][Abstract:AB - Naive T cells proliferate independently of cognate antigen when introduced into lymphopenic hosts. Lymphopenia-induced proliferation depends on low-affinity MHC/self-peptide complexes and on IL-7. To elucidate the in…	0	1.10972	0	0	-1.21454
NUCLEAR_RECEPTORS	[Generic][description:na][PUBMED_ID:na][Contributor:GenMAPP][Abstract:na]	0	1.92301	0	0	0
DER_IFNG_DN	[Human][description:Genes down-regulated by interferon-gamma in HT1080 (fibrosarcoma)][PUBMED_ID:9861020][Contributor:Yujin Hoshida][Abstract:AB - The pleiotropic activities of interferons (IFNs) are mediated primarily through the transcriptional regulation of many downstream effector genes. The mRNA profiles from IFN-alpha -beta or -gamma treatments of the human fibrosarcoma cell line HT1080 wer…	0	2.1103	0	0	0
UVB_NHEK4_24HRS_DN	[Human][description:Downregulated at 24 hours by UV-B light in normal human epidermal keratinocytes][PUBMED_ID:11532376][Contributor:L2L John Newman][Abstract:AB - Ultraviolet B irradiation initiates and promotes skin cancers photo-aging and immune suppression. In order to elucidate the effect of these processes at the level of gene expression we used cDNA microarray technology to examine the eff…	0	2.1201	0	-1.60058	-2.57449
NOVA2_KO_SPLICING	[Mouse][description:Genes that are alternatively spliced in the neocortex of mice deficient in the neuron-specific splicing factor Nova2, compared to wild-type controls][PUBMED_ID:16041372][Contributor:L2L John Newman][Abstract:AB - Alternative RNA splicing greatly increases proteome diversity and may thereby contribute to tissue-specific functions. We carried out genome-wide quantitative analysi…	0	2.17153	0	0	-2.37287
ADIPOGENESIS_HMSC_CLASS2_UP	[Human][description:Up-regulated 1-14 days following the differentiation of human bone marrow mesenchymal stem cells (hMSC) into adipocytes, versus untreated hMSC cells (Class II)][PUBMED_ID:12646203][Contributor:L2L John Newman][Abstract:AB - Human bone marrow mesenchymal stem cells (hMSCs) give rise to adipocytes in response to adipogenic hormones. An in-house cDNA microarray representing 3400 …	0	2.3448	0	0	0
GSPATHWAY	[Generic][description:Activated G-protein coupled receptors stimulate cAMP production and thus activate protein kinase A, involved in a number of signal transduction pathways.][PUBMED_ID:na][Contributor:BioCarta][Abstract:na]	0	2.54455	0	-0.377424	0
HDACI_COLON_CUR2HRS_UP	[Human][description:Upregulated by curcumin at 2 hrs in SW260 colon carcinoma cells][PUBMED_ID:10969808][Contributor:L2L John Newman][Abstract:AB - The short-chain fatty acid butyrate produced by microbial fermentation of dietary fiber in the large intestine is a physiological regulator of major pathways of colonic epithelial cell maturation cell cycle arrest lineage-specific differentiation and …	0	2.61724	-2.07376	0	0
PENG_LEUCINE_DN	[Human][description:Genes downregulated in response to leucine starvation][PUBMED_ID:12101249][Contributor:Broad Institute][Abstract:AB - RAFT1/FRAP/mTOR is a key regulator of cell growth and division and the mammalian target of rapamycin an immunosuppressive and anticancer drug. Rapamycin deprivation and nutrient deprivation have similar effects on the activity of S6 kinase 1 (S6K1) and 4E-BP1 t…	0	2.69066	-4.20093	0	-2.48876
YAGI_AML_PROGNOSIS	[Human][description:Genes associated with clinical prognosis in pediatric acute myeloid leukemia.][PUBMED_ID:12738660][Contributor:Kate Stafford][Abstract:AB - Most patients with acute myeloid leukemia (AML) enter complete remission (CR) after treatment with chemotherapy but a large number of them experience relapse with resistant disease. To identify genes that are associated with their prognose…	0	2.8323	2.7853	0	0
CMV_HCMV_6HRS_UP	[Human][description:Up-regulated in fibroblasts at 6 hours following infection with human cytomegalovirus (CMV)][PUBMED_ID:11711622][Contributor:L2L John Newman][Abstract:AB - The effect of human cytomegalovirus (HCMV) infection on cellular mRNA accumulation was analyzed by gene chip technology. During a 48-h time course after infection of human diploid fibroblasts 1 425 cellular mRNAs were found…	0	2.88505	-3.20539	-8.24102	-8.78044
CMV_UV-CMV_COMMON_HCMV_6HRS_UP	[Human][description:Up-regulated in fibroblasts at 6 hours following infection with either human cytomegalovirus (CMV) or UV-inactivated CMV][PUBMED_ID:11711622][Contributor:L2L John Newman][Abstract:AB - The effect of human cytomegalovirus (HCMV) infection on cellular mRNA accumulation was analyzed by gene chip technology. During a 48-h time course after infection of human diploid fibroblasts 1 …	0	2.88505	-3.20539	-8.24102	-8.78044
INTEGRINPATHWAY	[Generic][description:Integrins are cell surface receptors commonly present at focal adhensions that interact with the extracellular matrix and transduce extracellular signaling.][PUBMED_ID:na][Contributor:BioCarta][Abstract:na]	0	2.93689	2.48964	0	0
GAMMA_UNIQUE_FIBRO_UP	[Human][description:Up-regulated at any timepoint by treatment of human fibroblasts with gamma radiation, but not by UV lght or 4-NQO][PUBMED_ID:15897889][Contributor:L2L John Newman][Abstract:AB - The accumulation of DNA damage and mutations is considered a major cause of cancer and aging. While it is known that DNA damage can affect changes in gene expression transcriptional regulation after DN…	0	3.04166	3.0071	0	0
SALMONELLAPATHWAY	[Generic][description:Salmonella induces membrane ruffling in infected cells via bacterial proteins including SipA, SipC, and SopE, which alter actin structure.][PUBMED_ID:na][Contributor:BioCarta][Abstract:na]	0	3.11856	0	0	0
TERPENOID_BIOSYNTHESIS	[Generic][description:na][PUBMED_ID:na][Contributor:GenMAPP][Abstract:na]	0	3.14228	0	-3.77991	-3.75485
PGC1APATHWAY	[Generic][description:PCG-1a is expressed in skeletal muscle, heart muscle, and brown fat, and is a coactivator for receptors such as glucocorticoid receptor and thyroid hormone receptor.][PUBMED_ID:na][Contributor:BioCarta][Abstract:na]	0	3.20262	-2.50714	0	0
PROTEASOME_DEGRADATION	[Human][description:Genes involved in proteasome degradation][PUBMED_ID:na][Contributor:Broad Institute][Abstract:na]	0	3.20638	-1.55213	0	0
PROTEASOMEPATHWAY	[Generic][description:Ubiquitinated proteins are targeted for proteolytic degradation by the proteasome, where they are unfolded and degraded to small peptides in an ATP-dependent process.][PUBMED_ID:na][Contributor:BioCarta][Abstract:na]	0	3.21333	-2.01927	0	-1.54643
GLYCOLYSISPATHWAY	[Generic][description:Glycolysis is an evolutionarily conserved pathway by which one glucose molecule is converted to two pyruvate molecules for a gain of 2 ATP.][PUBMED_ID:na][Contributor:BioCarta][Abstract:na]	0	3.46661	0	2.43709	0
HBX_NL_UP	[Human][description:Upregulated by expression of Hepatitis B virus HBx protein in normal hepatocytes (Hhep) (Fig. 3A+D)][PUBMED_ID:11439330][Contributor:L2L John Newman][Abstract:AB - Hepatitis B virus (HBV) is a major risk factor for the development of hepatocellular carcinoma (HCC). HBV encodes the potentially oncogenic HBx protein which mainly functions as a transcriptional co-activator involv…	0	3.61411	0	0	0
PHOTOSYNTHESIS	[Generic][description:na][PUBMED_ID:na][Contributor:GenMAPP][Abstract:na]	0	3.63339	0	2.75128	0
NOS1PATHWAY	[Generic][description:Glutamate stimulates NMDA-mediates calcium influx, which promotes nitric oxide synthesis from arginine by neuronal nitric oxide synthase, activating guanylate cyclase.][PUBMED_ID:na][Contributor:BioCarta][Abstract:na]	0	3.6634	-3.11347	0	0
HDACPATHWAY	[Generic][description:Myocyte enhancer factor MEF2 activates transcription of genes required for muscle cell differentiation and is inhibited by histone deacetylases.][PUBMED_ID:na][Contributor:BioCarta][Abstract:na]	0	3.73766	0	0	-2.37566
PTDINSPATHWAY	[Generic][description:Phosphoinositide 3 kinase (PI3K) phosphorylate inositol rings of phosphoinositide lipids, influencing vesicle trafficking, cell proliferation, and migration.][PUBMED_ID:na][Contributor:BioCarta][Abstract:na]	0	3.7442	0	0	0
ATP_SYNTHESIS	[Generic][description:na][PUBMED_ID:na][Contributor:GenMAPP][Abstract:na]	0	3.7894	0	2.87337	0
FLAGELLAR_ASSEMBLY	[Generic][description:na][PUBMED_ID:na][Contributor:GenMAPP][Abstract:na]	0	3.7894	0	2.87337	0
TYPE_III_SECRETION_SYSTEM	[Generic][description:na][PUBMED_ID:na][Contributor:GenMAPP][Abstract:na]	0	3.7894	0	2.87337	0
ELECTRON_TRANSPORT_CHAIN	[Human][description:Genes involved in electron transport][PUBMED_ID:na][Contributor:Broad Institute][Abstract:na]	0	3.87201	0	2.52306	3.96398
UVB_NHEK2_UP	[Human][description:Upregulated by UV-B light in normal human epidermal keratinocytes][PUBMED_ID:11982916][Contributor:L2L John Newman][Abstract:AB - Ultraviolet B (UVB) radiation is an important inducer of many biologic changes in skin of which keratinocytes are a key target. To gain better insight into changes in gene expression generated in the early phase after UVB exposure we used complement…	0	3.88349	-4.4421	0	0
SIG_REGULATION_OF_THE_ACTIN_CYTOSKELETON_BY_RHO_GTPASES	[Generic][description:Genes related to regulation of the actin cytoskeleton][PUBMED_ID:na][Contributor:SIGNALINGAlliance][Abstract:na]	0	3.99181	0	0	-3.18922
FLECHNER_KIDNEY_TRANSPLANT_WELL_PBL_UP	[Human][description:Genes upreglated in peripheral blood lymphocytes (PBLs) of stable, immunosuppressed patients with a well functioning kidney transplant relative to PBLs of normal healthy blood donors (Delta values were chosen to minimize the minimize the median FDR at a level < 1 false discovery per gene list)][PUBMED_ID:15307835][Contributor:Jean Junior][Abstract:AB - A major challenge for ki…	0	4.13869	0	0	0
PENG_GLUTAMINE_DN	[Human][description:Genes downregulated in response to glutamine starvation][PUBMED_ID:12101249][Contributor:Broad Institute][Abstract:AB - RAFT1/FRAP/mTOR is a key regulator of cell growth and division and the mammalian target of rapamycin an immunosuppressive and anticancer drug. Rapamycin deprivation and nutrient deprivation have similar effects on the activity of S6 kinase 1 (S6K1) and 4E-BP1…	0	4.26865	0	-3.09217	-3.5406
CREB_BRAIN_2WKS_UP	[Mouse][description:Up-regulated in the nucleus accumbens of mice after 2 weeks of induction of transgenic CREB][PUBMED_ID:14566342][Contributor:L2L John Newman][Abstract:AB - DeltaFosB (a truncated form of FosB) and CREB (cAMP response element binding protein) are transcription factors induced in the brain's reward pathways after chronic exposure to drugs of abuse. However their mechanisms of ac…	0	4.28074	0	0	0
CALCINEURIN_NF_AT_SIGNALING	[Generic][description:Mouse genes associated with signal transduction through calcium, calcineurin, and NF-AT.][PUBMED_ID:na][Contributor:GEArray][Abstract:na]	0	4.92942	0	0	-4.95249
GPCRPATHWAY	[Generic][description:G-protein coupled receptors activate adenylyl cyclase, which converts ATP to cAMP, to activate second messenger pathways.][PUBMED_ID:na][Contributor:BioCarta][Abstract:na]	0	5.01668	0	0	0
HIPPOCAMPUS_DEVELOPMENT_POSTNATAL	[Mouse][description:Highly expressed in late postnatal mouse hippocampus (clusters 11 and 15)][PUBMED_ID:11438693][Contributor:L2L John Newman][Abstract:AB - We have analyzed the developmental molecular programs of the mouse hippocampus a cortical structure critical for learning and memory by means of large-scale DNA microarray techniques. Of 11 000 genes and expressed sequence tags examined 1 92…	0	5.15573	0	0	0
CPR_LOW_LIVER_UP	[Mouse][description:Up-regulated in mouse liver tissue from mice with reduced liver expression of NADPH-cytochrome P450 reductase (CPR), versus normal controls][PUBMED_ID:16006652][Contributor:L2L John Newman][Abstract:AB - NADPH-cytochrome P450 reductase (CPR) is an essential component for the function of many enzymes including microsomal cytochrome P450 (P450) monooxygenases and heme oxygenases…	0	5.31561	0	0	-2.42465
RIBOSOMAL_PROTEINS	[Generic][description:na][PUBMED_ID:na][Contributor:GenMAPP][Abstract:na]	0	6.25512	-9.84909	0	0
DNA_POLYMERASE	[Generic][description:na][PUBMED_ID:na][Contributor:GenMAPP][Abstract:na]	1.18162	0	0	-1.26738	0
ERK5PATHWAY	[Generic][description:Signaling between a tissue and its innervating axon stimulates retrograde transport via Trk receptors, which activate Erk5, which induces transcription of anti-apoptotic factors.][PUBMED_ID:na][Contributor:BioCarta][Abstract:na]	1.20914	1.47342	0	0	0
OSAWA_TNFA_HEPATOCYTE_UP	[Human][description:Genes up-regulated by TNFA in Hc cells (normal hepatocyte)][PUBMED_ID:12682234][Contributor:Yujin Hoshida][Abstract:AB - Using a cDNA microarray analysis we identified x-ray-inducible immediate early response factor-1 (IEX-1) as a proapoptotic gene which was induced by TNF-alpha and also depend on NF-kappaB activation in Hc human hepatocytes. In these cells only the original f…	1.49384	0	1.83143	0	0
4NQO_UNIQUE_FIBRO_DN	[Human][description:Down-regulated at any timepoint by treatment of human fibroblasts with 4-nitroquinoline-1-oxide (4NQO), but not UV or gamma radiation][PUBMED_ID:15897889][Contributor:L2L John Newman][Abstract:AB - The accumulation of DNA damage and mutations is considered a major cause of cancer and aging. While it is known that DNA damage can affect changes in gene expression transcriptional…	1.50828	0	2.34775	-0.992147	0
IRINOTECAN_PATHWAY_PHARMGKB	[Generic][description:na][PUBMED_ID:na][Contributor:GenMAPP][Abstract:na]	1.57532	0	0	0	0
HANSON_NFKAPPB_IND	[Human][description:Ras-inducible, NF-kB-regulated genes][PUBMED_ID:15492243][Contributor:Kevin Vogelsang][Abstract:AB - Extensive data indicate that oncoproteins such as oncogenic H-Ras initiate signal transduction cascades that ultimately lead to the activation of specific transcription factors. We and others have previously demonstrated that Ras activates the inherent transcriptional activatio…	1.85319	1.85444	0	0	0
OXIDATIVE_PHOSPHORYLATION	[Generic][description:na][PUBMED_ID:na][Contributor:GenMAPP][Abstract:na]	1.91636	4.63705	0	1.97185	2.60896
UVC_HIGH_D3_DN	[Human][description:Progressively down-regulated through 12 hours following treatment of WS1 human skin fibroblasts with UVC at a high dose (50 J/m^2) (cluster d3)][PUBMED_ID:12907719][Contributor:L2L John Newman][Abstract:AB - DNA damage caused by UV radiation initiates cellular recovery mechanisms which involve activation of DNA damage response pathways cell cycle arrest and apoptosis. To asses…	2.03135	0	2.31384	-3.25711	-3.0701
MOOTHA_VOXPHOS	[Human][description:Oxidative Phosphorylation][PUBMED_ID:12808457][Contributor:Vamsi Mootha][Abstract:AB - DNA microarrays can be used to identify gene expression changes characteristic of human disease. This is challenging however when relevant differences are subtle at the level of individual genes. We introduce an analytical strategy Gene Set Enrichment Analysis designed to detect modest but c…	2.03554	5.09014	-2.6492	0	2.82466
IL3PATHWAY	[Generic][description:IL-3 promotes proliferation and differentiation of hematopoietic cells via a heterodimeric receptor that activates the Stat5 and MAP kinase pathways.][PUBMED_ID:na][Contributor:BioCarta][Abstract:na]	2.32588	3.54175	2.47795	0	0
CDK5PATHWAY	[Generic][description:Cdk5, a regulatory kinase implicated in neuronal development, represses Mek1, which downregulates the MAP kinase pathway.][PUBMED_ID:na][Contributor:BioCarta][Abstract:na]	2.33967	2.66292	0	0	0
CHOLESTEROL_BIOSYNTHESIS	[Generic][description:na][PUBMED_ID:na][Contributor:GenMAPP][Abstract:na]	2.35631	7.39972	0	-4.26575	-4.17441
PELP1PATHWAY	[Generic][description:Pelp1 acts downstream of activated estrogen receptor to promote cell proliferation and is overexpressed in many breast tumors.][PUBMED_ID:na][Contributor:BioCarta][Abstract:na]	2.40321	1.58236	2.41409	0	0
ST_INTEGRIN_SIGNALING_PATHWAY	[Generic][description:Integrins are transmembrane receptors that mediate cell growth, survival, and migration by binding to ligands in the extracellular matrix.][PUBMED_ID:na][Contributor:SIGNALING Transduction KE][Abstract:na]	2.43624	2.16357	0	-3.15943	-4.45995
INTEGRIN_MEDIATED_CELL_ADHESION_KEGG	[Generic][description:na][PUBMED_ID:na][Contributor:GenMAPP][Abstract:na]	2.4749	4.41113	0	0	0
PYK2PATHWAY	[Generic][description:Pyk2 and Rac1 stimulate the JNK cascade and activate MKK3, which activates p38.][PUBMED_ID:na][Contributor:BioCarta][Abstract:na]	2.50288	4.48333	0	0	0
ST_GA12_PATHWAY	[Generic][description:G-alpha-12 promotes cell survival and proliferation, is involved in the stress response, and activates JNK.][PUBMED_ID:na][Contributor:SIGNALING Transduction KE][Abstract:na]	2.53073	2.33608	0	0	0
STAT3PATHWAY	[Generic][description:The STAT transcription factors are phosphorylated and activated by JAK kinases in response to cytokine signaling.][PUBMED_ID:na][Contributor:BioCarta][Abstract:na]	2.54882	0	0	0	0
HUMAN_TISSUE_PANCREAS	[Human][description:Genes expressed specifically in human pancreas tissue][PUBMED_ID:11904358][Contributor:L2L John Newman][Abstract:AB - High-throughput gene expression profiling has become an important tool for investigating transcriptional activity in a variety of biological samples. To date the vast majority of these experiments have focused on specific biological processes and perturbations.…	2.75111	0	0	0	0
IL2RBPATHWAY	[Generic][description:The beta subunit of the IL-2 receptor is required for IL-2 and IL-15 signal recognition and activates JAK kinase on ligand binding.][PUBMED_ID:na][Contributor:BioCarta][Abstract:na]	2.7977	3.13401	2.30351	0	0
BOTULINPATHWAY	[Generic][description:Blockade of Neurotransmitter Relase by Botulinum Toxin][PUBMED_ID:na][Contributor:BioCarta][Abstract:na]	3.06878	2.7196	0	0	-0.967649
MAPKPATHWAY	[Generic][description:The mitogen-activated protein (MAP) kinase pathway is a common signaling mechanism and has four main sub-pathways: Erk, JNK/SAPK, p53, and ERK5.][PUBMED_ID:na][Contributor:BioCarta][Abstract:na]	3.29812	4.4084	3.54519	0	0
AGEING_BRAIN_DN	[Human][description:Age-downregulated in the human frontal cortex][PUBMED_ID:15190254][Contributor:L2L John Newman][Abstract:AB - The ageing of the human brain is a cause of cognitive decline in the elderly and the major risk factor for Alzheimer's disease. The time in life when brain ageing begins is undefined. Here we show that transcriptional profiling of the human frontal cortex from individu…	3.39624	3.89035	0	0	0
MPRPATHWAY	[Generic][description:Progesterone binding to its intracellular receptor activates the MAPK pathway and induces oocyte maturation; binding to membrane receptor inhibits adenylyl cyclase.][PUBMED_ID:na][Contributor:BioCarta][Abstract:na]	4.14338	3.67124	0	-2.51134	-1.77927
RADAEVA_IFNA_DN	[Human][description:Genes down-regulated by interferon-alpha in primary hepatocyte][PUBMED_ID:11910354][Contributor:Yujin Hoshida][Abstract:AB - BACKGROUND & AIMS Interferon (IFN)-alpha therapy is currently the primary choice for viral hepatitis and a promising treatment for hepatocellular carcinoma (HCC). Primary mouse and rat hepatocytes respond poorly to IFN-alpha stimulation. Thus it is very …	4.4032	0	0	0	0
UVB_NHEK1_C4	[Human][description:Upregulated by UV-B light in normal human epidermal keratinocytes, cluster 4][PUBMED_ID:12771951][Contributor:L2L John Newman][Abstract:AB - To gain insight into the transformation of epidermal cells into squamous carcinoma cells (SCC) we compared the response to ultraviolet B radiation (UVB) of normal human epidermal keratinocytes (NHEK) versus their transformed counterpart S…	5.30354	4.83319	0	0	0
