# Supplementary material for: CHD5, a Brain-Specific Paralog of Mi2 Chromatin Remodeling Enzymes, Regulates Expression of Neuronal Genes
Source: PLoS One. 2011 Sep 13;6(9):e24515. doi: 10.1371/journal.pone.0024515 (PMC3172237; doi:10.1371/journal.pone.0024515)
Supplement: Table S3 — GO term gene sets altered in a statistically significant manner by CHD5 inhibition. The columns “Gene Ontology Term” and “Annotation” list gene sets from the molecular signature database. Z scores for changes in the gene set are listed in the following columns. “D12KD_D12C” compares gene set expression after treatment with CHD5 shRNA lentivirus to contol, at day 12. Negative Z scores indicate expression of the gene sets are reduced, and thus CHD5 is formally an activator, while positive Z scores indicate expression of the gene sets are increased, and thus CHD5 formally represses them. “D9KD_D9C” and “D5KD_D5C” measure the effect of CHD5 depletion at earlier times. “D12C_D5C” and “D9C_D5C” compare the change in gene set expression in control cells at day 12 and day 9 relative to day 5. (XLS) [file pone.0024515.s005.xls]

## Sheet: GOTermSignificentZscoreSummary.
Gene Ontology Term	Annotation	D12KD_D12C	D9KD_D9C	D5KD_D5C	D12C_D5C	D9C_D5C
GO0000060 PROTEIN IMPORT INTO NUCLEUS TRANSLOCATI	[GO0000060:protein import into nucleus, translocation]The vectorial transfer of a protein from the cytoplasm into the nucleus, across the nuclear membrane.	-8.38566	-8.96535	0	11.4956	11.9576
GO0000074 REGULATION OF PROGRESSION THROUGH CELL C	[GO0000074:regulation of progression through cell cycle]Any process that modulates the rate or extent of progression through the cell cycle.	-8.14424	-8.73686	-9.1161	9.37808	12.1974
GO0000158 PROTEIN PHOSPHATASE TYPE 2A ACTIVITY	[GO0000158:protein phosphatase type 2A activity]Catalysis of the reaction: a phosphoprotein + H2O = a protein + phosphate. A protein serine/threonine phosphatase that is polycation-stimulated (PCS), being directly stimulated by protamine, polylysine, or histone H1; it constitutes a subclass of several enzymes activated by different histones and polylysine.	-7.74169	-3.97025	0	9.94542	9.36397
GO0000163 PROTEIN PHOSPHATASE TYPE 1 ACTIVITY	[GO0000163:protein phosphatase type 1 activity]Catalysis of the reaction: a phosphoprotein + H2O = a protein + phosphate. An ATP, magnesium-dependent protein serine/threonine phosphatase (AMD phosphatase) that consists of a catalytic subunit of 38 kDa and a modulator subunit of 23 kDa, which is subject to phosphorylation, thus activating the phosphatase.	-7.03921	-5.91223	0	0	6.94478
GO0000166 NUCLEOTIDE BINDING	[GO0000166:nucleotide binding]Interacting selectively with a nucleotide, any compound consisting of a nucleoside that is esterified with (ortho)phosphate or an oligophosphate at any hydroxyl group on the ribose or deoxyribose moiety.	-6.93616	-5.99841	0	12.2481	13.2199
GO0000175 3 5 EXORIBONUCLEASE ACTIVITY	[GO0000175:3'-5'-exoribonuclease activity]Catalysis of the sequential cleavage of mononucleotides from a free 3' terminus of an RNA molecule.	-6.86168	-4.36226	0	11.0616	12.5662
GO0000245 SPLICEOSOME ASSEMBLY	[GO0000245:spliceosome assembly]The aggregation and bonding together of the spliceosome, a ribonucleoprotein apparatus that catalyzes nuclear mRNA splicing via transesterification reactions.	-6.16221	0	-3.93681	0	0
GO0000299 INTEGRAL TO MEMBRANE OF MEMBRANE FRACTIO	[GO0000299:integral to membrane of membrane fraction]Integral to that fraction of cells, prepared by disruptive biochemical methods, that includes the plasma and other membranes; require detergents, such as Triton X-100, to be released from membranes.	-5.94804	-3.37621	-2.85525	8.87667	8.24584
GO0000775 CHROMOSOME PERICENTRIC REGION	[GO0000775:chromosome, pericentric region]The central region of a chromosome that includes the centromere and associated proteins.	-5.81487	0	0	6.24462	6.90503
GO0000776 KINETOCHORE	[GO0000776:kinetochore]A multisubunit complex that is located at the pericentric region of DNA and provides an attachment point for the spindle microtubules.	-5.77616	-5.87572	0	7.4554	7.85594
GO0000781 CHROMOSOME TELOMERIC REGION	[GO0000781:chromosome, telomeric region]The terminal region of a linear chromosome that includes the telomeric DNA repeats and associated proteins.	-5.72906	0	0	7.04037	6.19558
GO0000785 CHROMATIN	[GO0000785:chromatin]The ordered and organized complex of DNA and protein that forms the chromosome.	-5.68121	-5.18396	0	7.56122	8.44717
GO0000904 CELLULAR MORPHOGENESIS DURING DIFFERENTI	[GO0000904:cellular morphogenesis during differentiation]The change in form (cell shape and size) that occurs when relatively unspecialized cells, e.g. embryonic or regenerative cells, acquire specialized structural and/or functional features that characterize the cells, tissues, or organs of the mature organism or some other relatively stable phase of the organism's life history.	-5.65844	-5.69368	0	8.17377	8.42798
GO0000910 CYTOKINESIS	[GO0000910:cytokinesis]A cellular process resulting in the division of the cytoplasm of a cell and its separation into two daughter cells. Cytokinesis usually occurs after growth, replication, and segregation of cellular components.	-5.44709	-5.58547	0	6.43424	7.47535
GO0000922 SPINDLE POLE	[GO0000922:spindle pole]Either of the ends of a spindle, where spindle microtubules are organized; usually contains a microtubule organizing center and accessory molecules, spindle microtubules and astral microtubules.	-5.42937	-4.00555	0	6.34827	6.36692
GO0001503 OSSIFICATION	[GO0001503:ossification]The formation of bone or of a bony substance, or the conversion of fibrous tissue or of cartilage into bone or a bony substance.	-5.26843	0	0	7.25728	6.7035
GO0001533 CORNIFIED ENVELOPE	[GO0001533:cornified envelope]An insoluble protein structure formed under the plasma membrane of cornifying epithelial cells.	-5.20047	-7.66711	-9.75806	0	4.1145
GO0001584 RHODOPSIN LIKE RECEPTOR ACTIVITY	[GO0001584:rhodopsin-like receptor activity]A G-protein coupled receptor that is structurally/functionally related to the rhodopsin receptor.	-5.1927	-5.94137	-7.25257	0	0
GO0001662 BEHAVIORAL FEAR RESPONSE	[GO0001662:behavioral fear response]An acute behavioral change resulting from a perceived external threat.	-5.04013	-4.35944	0	8.64778	9.57161
GO0001669 ACROSOME	[GO0001669:acrosome]A structure in the head of a spermatozoon that contains acid hydrolases, and is concerned with the breakdown of the outer membrane of the ovum during fertilization. It lies just beneath the plasma membrane and is derived from the lysosome.	-4.89452	-3.7723	0	5.93417	6.10103
GO0001707 MESODERM FORMATION	[GO0001707:mesoderm formation]The process that gives rise to the mesoderm. This process pertains to the initial formation of the structure from unspecified parts.	-4.85471	0	0	4.56729	5.70784
GO0001837 EPITHELIAL TO MESENCHYMAL TRANSITION	[GO0001837:epithelial to mesenchymal transition]A transition where an epithelial cell loses apical/basolateral polarity, severs intercellular adhesive junctions, degrades basement membrane components and becomes a migratory mesenchymal cell.	-4.71619	-7.10838	-6.4789	0	6.73009
GO0003676 NUCLEIC ACID BINDING	[GO0003676:nucleic acid binding]Interacting selectively with any nucleic acid.	-4.69235	-4.53237	0	0	0
GO0003677 DNA BINDING	[GO0003677:DNA binding]Interacting selectively with DNA (deoxyribonucleic acid).	-4.58768	-3.88306	-2.55108	9.33097	11.6617
GO0003682 CHROMATIN BINDING	[GO0003682:chromatin binding]Interacting selectively with chromatin, the network of fibers of DNA and protein that make up the chromosomes of the eukaryotic nucleus during interphase.	-4.57015	-5.10711	0	8.70625	8.79599
GO0003697 SINGLE STRANDED DNA BINDING	[GO0003697:single-stranded DNA binding]Interacting selectively with single-stranded DNA.	-4.51518	0	0	10.5191	9.51729
GO0003700 TRANSCRIPTION FACTOR ACTIVITY	[GO0003700:transcription factor activity]The function of binding to a specific DNA sequence in order to modulate transcription. The transcription factor may or may not also interact selectively with a protein or macromolecular complex.	-4.43587	0	0	3.6731	3.43295
GO0003707 STEROID HORMONE RECEPTOR ACTIVITY	[GO0003707:steroid hormone receptor activity]Combining with a steroid hormone to initiate a change in cell activity.	-4.38328	0	0	7.94429	7.35803
GO0003723 RNA BINDING	[GO0003723:RNA binding]Interacting selectively with an RNA molecule or a portion thereof.	-4.37798	0	0	11.1129	9.79202
GO0003725 DOUBLE STRANDED RNA BINDING	[GO0003725:double-stranded RNA binding]Interacting selectively with double-stranded RNA.	-4.34068	-4.85363	0	5.87783	7.29443
GO0003729 MRNA BINDING	[GO0003729:mRNA binding]Interacting selectively with pre-messenger RNA (pre-mRNA) or messenger RNA (mRNA).	-4.20522	0	0	5.7586	5.69275
GO0003735 STRUCTURAL CONSTITUENT OF RIBOSOME	[GO0003735:structural constituent of ribosome]The action of a molecule that contributes to the structural integrity of the ribosome.	-4.16469	-3.70625	0	0	0
GO0003743 TRANSLATION INITIATION FACTOR ACTIVITY	[GO0003743:translation initiation factor activity]Functions in the initiation of ribosome-mediated translation of mRNA into a polypeptide.	-4.15774	0	-3.71583	0	4.60823
GO0003755 PEPTIDYL PROLYL CIS TRANS ISOMERASE ACTI	[GO0003755:peptidyl-prolyl cis-trans isomerase activity]Catalysis of the reaction: peptidyl-proline (omega=180) = peptidyl-proline (omega=0).	-4.08472	0	-2.53091	0	0
GO0003779 ACTIN BINDING	[GO0003779:actin binding]Interacting selectively with monomeric or multimeric forms of actin, including actin filaments.	-4.06381	0	0	4.69929	4.45959
GO0003824 CATALYTIC ACTIVITY	[GO0003824:catalytic activity]Catalysis of a biochemical reaction at physiological temperatures. In biologically catalyzed reactions, the reactants are known as substrates, and the catalysts are naturally occurring macromolecular substances known as enzymes. Enzymes possess specific binding sites for substrates, and are usually composed wholly or largely of protein, but RNA that has catalytic act…	-4.06176	0	-6.90985	0	5.85757
GO0003887 DNA DIRECTED DNA POLYMERASE ACTIVITY	[GO0003887:DNA-directed DNA polymerase activity]Catalysis of the reaction: deoxynucleoside triphosphate + DNA(n) = diphosphate + DNA(n+1); the synthesis of DNA from deoxyribonucleotide triphosphates in the presence of a DNA template or primer.	-3.94704	0	0	0	0
GO0003924 GTPASE ACTIVITY	[GO0003924:GTPase activity]Catalysis of the reaction: GTP + H2O = GDP + phosphate.	-3.90996	0	0	6.20565	5.54602
GO0003995 ACYL COA DEHYDROGENASE ACTIVITY	[GO0003995:acyl-CoA dehydrogenase activity]Catalysis of the reaction: acyl-CoA + acceptor = 2,3-dehydroacyl-CoA + reduced acceptor.	-3.82218	-3.65579	0	0	0
GO0004004 ATP DEPENDENT RNA HELICASE ACTIVITY	[GO0004004:ATP-dependent RNA helicase activity]Catalysis of the reaction: ATP + H2O = ADP + phosphate, driving the unwinding of an RNA helix.	-3.81134	0	0	5.13819	5.08819
GO0004128 CYTOCHROME B5 REDUCTASE ACTIVITY	[GO0004128:cytochrome-b5 reductase activity]Catalysis of the reaction: NADH + H+ + 2 ferricytochrome b(5) = NAD+ + 2 ferrocytochrome b(5).	-3.70656	0	0	0	0
GO0004129 CYTOCHROME C OXIDASE ACTIVITY	[GO0004129:cytochrome-c oxidase activity]Catalysis of the transfer of a solute or solutes from one side of a membrane to the other according to the reaction: 4 ferrocytochrome c + O2 = 4 ferricytochrome c + 2 H2O.	-3.68299	-3.94448	-3.41542	0	0
GO0004175 ENDOPEPTIDASE ACTIVITY	[GO0004175:endopeptidase activity]Catalysis of the hydrolysis of nonterminal peptide linkages in oligopeptides or polypeptides, and comprising any enzyme of sub-subclasses EC:3.4.21-99. They are classfied according to the presence of essential catalytic residues or ions at their active sites.	-3.67218	0	0	0	0
GO0004177 AMINOPEPTIDASE ACTIVITY	[GO0004177:aminopeptidase activity]Catalysis of the hydrolysis of N-terminal amino acid residues from oligopeptides or polypeptides.	-3.6191	0	0	3.94312	4.37508
GO0004180 CARBOXYPEPTIDASE ACTIVITY	[GO0004180:carboxypeptidase activity]Catalysis of the hydrolytic cleavage of the terminal or penultimate peptide bond at the C-terminal end of a peptide or polypeptide.	-3.51068	0	0	4.14674	0
GO0004197 CYSTEINE TYPE ENDOPEPTIDASE ACTIVITY	[GO0004197:cysteine-type endopeptidase activity]Catalysis of the hydrolysis of nonterminal peptide linkages in oligopeptides or polypeptides; a cysteine residue is at the active center.	-3.45656	-2.96018	0	3.23709	2.52147
GO0004221 UBIQUITIN THIOLESTERASE ACTIVITY	[GO0004221:ubiquitin thiolesterase activity]Catalysis of the reaction: ubiquitin C-terminal thiolester + H2O = ubiquitin + a thiol. Hydrolysis of esters, including those formed between thiols such as dithiothreitol or glutathione and the C-terminal glycine residue of the polypeptide ubiquitin, and AMP-ubiquitin.	-3.43486	-4.28266	-3.89025	0	0
GO0004252 SERINE TYPE ENDOPEPTIDASE ACTIVITY	[GO0004252:serine-type endopeptidase activity]Catalysis of the hydrolysis of nonterminal peptide linkages in oligopeptides or polypeptides by a catalytic mechanism that involves a catalytic triad consisting of a serine nucleophile that is activated by a proton relay involving an acidic residue (e.g. aspartate or glutamate) and a basic residue (usually histidine).	-3.41633	0	0	4.53857	0
GO0004298 THREONINE ENDOPEPTIDASE ACTIVITY	[GO0004298:threonine endopeptidase activity]Catalysis of the hydrolysis of peptide linkages in oligopeptides or polypeptides by a reaction mechanism in which threonine residues act as nucleophiles.	-3.33326	0	0	7.28851	9.30319
GO0004364 GLUTATHIONE TRANSFERASE ACTIVITY	[GO0004364:glutathione transferase activity]Catalysis of the reaction: R-X + glutathione = H-X + R-S-glutathione. R may be an aliphatic, aromatic or heterocyclic group; X may be a sulfate, nitrile or halide group.	-3.30044	0	0	0	0
GO0004386 HELICASE ACTIVITY	[GO0004386:helicase activity]Catalysis of the unwinding of a DNA or RNA duplex.	-3.28699	0	0	0	0
GO0004407 HISTONE DEACETYLASE ACTIVITY	[GO0004407:histone deacetylase activity]Catalysis of the hydrolysis of acetyl groups from histones, proteins complexed to DNA in chromatin and chromosomes.	-3.27488	0	-3.06455	0	2.24158
GO0004428 INOSITOL OR PHOSPHATIDYLINOSITOL KINASE	[GO0004428:inositol or phosphatidylinositol kinase activity]Catalysis of the phosphorylation of myo-inositol (1,2,3,5/4,6-cyclohexanehexol) or a phosphatidylinositol.	-3.24299	0	-3.10898	0	0
GO0004435 PHOSPHOINOSITIDE PHOSPHOLIPASE C ACTIVIT	[GO0004435:phosphoinositide phospholipase C activity]Catalysis of the reaction: 1-phosphatidyl-1D-myo-inositol 4,5-bisphosphate + H2O = D-myo-inositol 1,4,5-trisphosphate + diacylglycerol.	-3.2034	-3.08712	0	4.72026	5.67285
GO0004497 MONOOXYGENASE ACTIVITY	[GO0004497:monooxygenase activity]Catalysis of the incorporation of one atom from molecular oxygen into a compound and the reduction of the other atom of oxygen to water.	-3.13521	0	0	0	0
GO0004519 ENDONUCLEASE ACTIVITY	[GO0004519:endonuclease activity]Catalysis of the hydrolysis of ester linkages within nucleic acids by creating internal breaks.	-3.10685	-1.72741	0	0	0
GO0004553 HYDROLASE ACTIVITY HYDROLYZING O GLYCOS	[GO0004553:hydrolase activity, hydrolyzing O-glycosyl compounds]Catalysis of the hydrolysis of any O-glycosyl bond.	-3.04042	-3.23357	0	-4.80488	-6.10066
GO0004601 PEROXIDASE ACTIVITY	[GO0004601:peroxidase activity]Catalysis of the reaction: donor + H2O2 = oxidized donor + 2 H2O.	-3.02683	0	0	0	0
GO0004623 PHOSPHOLIPASE A2 ACTIVITY	[GO0004623:phospholipase A2 activity]Catalysis of the reaction: phosphatidylcholine + H2O = 1-acylglycerophosphocholine + a carboxylate.	-2.95313	0	0	5.39077	5.23478
GO0004629 PHOSPHOLIPASE C ACTIVITY	[GO0004629:phospholipase C activity]Catalysis of the reaction: a phosphatidylcholine + H2O = 1,2-diacylglycerol + choline phosphate.	-2.89396	0	0	0	0
GO0004674 PROTEIN SERINE OR THREONINE KINASE ACTIV	[GO0004674:protein serine/threonine kinase activity]Catalysis of the reaction: ATP + a protein serine/threonine = ADP + protein serine/threonine phosphate.	-2.84897	0	0	0	0
GO0004693 CYCLIN DEPENDENT PROTEIN KINASE ACTIVITY	[GO0004693:cyclin-dependent protein kinase activity]Catalysis of the reaction: ATP + a protein = ADP + a phosphoprotein; dependent on the binding of a regulatory cyclin subunit and full activity requires stimulatory phosphorylation by a CDK-activating kinase (CAK).	-2.78001	0	-1.17459	0	0
GO0004707 MAP KINASE ACTIVITY	[GO0004707:MAP kinase activity]Catalysis of the phosphorylation of proteins. Mitogen-activated protein kinase; a family of protein kinases that perform a crucial step in relaying signals from the plasma membrane to the nucleus. They are activated by a wide range of proliferation- or differentiation-inducing signals; activation is strong with agonists such as polypeptide growth factors and tumor-p…	-2.74189	0	0	0	0
GO0004721 PHOSPHOPROTEIN PHOSPHATASE ACTIVITY	[GO0004721:phosphoprotein phosphatase activity]Catalysis of the reaction: a phosphoprotein + H2O = a protein + phosphate. Together with protein kinases, these enzymes control the state of phosphorylation of cell proteins and thereby provide an important mechanism for regulating cellular activity.	-2.61621	-3.75176	-5.17203	0	0
GO0004722 PROTEIN SERINE OR THREONINE PHOSPHATASE	[GO0004722:protein serine/threonine phosphatase activity]Catalysis of the reaction: protein serine/threonine phosphate + H2O = protein serine/threonine + phosphate.	-2.60328	-2.39378	0	-3.14925	-3.65319
GO0004842 UBIQUITIN PROTEIN LIGASE ACTIVITY	[GO0004842:ubiquitin-protein ligase activity]Catalysis of the reaction: ATP + ubiquitin + protein lysine = AMP + diphosphate + protein N-ubiquityllysine.	-2.58042	0	0	3.89518	3.17678
GO0004843 UBIQUITIN SPECIFIC PROTEASE ACTIVITY	[GO0004843:ubiquitin-specific protease activity]Catalysis of the hydrolysis of various forms of polymeric ubiquitin sequences. Will remove ubiquitin from larger leaving groups.	-2.39389	-3.28973	-2.83712	0	0
GO0004857 ENZYME INHIBITOR ACTIVITY	[GO0004857:enzyme inhibitor activity]Stops, prevents or reduces the activity of an enzyme.	-2.27025	0	0	0	0
GO0004872 RECEPTOR ACTIVITY	[GO0004872:receptor activity]Combining with an extracellular or intracellular messenger to initiate a change in cell activity.	-2.16394	0	0	0	0
GO0004879 LIGAND DEPENDENT NUCLEAR RECEPTOR ACTIVI	[GO0004879:ligand-dependent nuclear receptor activity]A ligand-dependent receptor found in the nucleus of the cell.	-2.11044	0	0	0	0
GO0004888 TRANSMEMBRANE RECEPTOR ACTIVITY	[GO0004888:transmembrane receptor activity]Combining with an extracellular or intracellular messenger to initiate a change in cell activity, and spanning to the membrane of either the cell or an organelle.	-2.05403	-3.4669	-3.74712	0	0
GO0004994 SOMATOSTATIN RECEPTOR ACTIVITY	[GO0004994:somatostatin receptor activity]Combining with somatostatin to initiate a change in cell activity.	-1.9353	0	0	0	0
GO0005070 SH3 OR SH2 ADAPTOR ACTIVITY	[GO0005070:SH3/SH2 adaptor activity]Interacting selectively and simultaneously with one or more signal transduction molecules, usually acting as a scaffold to bring these molecules into close proximity either using their own SH2/SH3 domains (e.g. Grb2) or those of their target molecules (e.g. SAM68).	-1.84438	-2.36953	0	0	0
GO0005083 SMALL GTPASE REGULATOR ACTIVITY	[GO0005083:small GTPase regulator activity]Modulates the rate of GTP hydrolysis by a small monomeric GTPase.	-1.72805	0	-3.39036	2.18613	0
GO0005085 GUANYL NUCLEOTIDE EXCHANGE FACTOR ACTIVI	[GO0005085:guanyl-nucleotide exchange factor activity]Stimulates the exchange of guanyl nucleotides by a GTPase. Under normal cellular physiological conditions, the concentration of GTP is higher than that of GDP, favoring the replacement of GDP by GTP in association with the GTPase.	-1.47622	0	0	0	0
GO0005095 GTPASE INHIBITOR ACTIVITY	[GO0005095:GTPase inhibitor activity]Stops, prevents or reduces the activity of any enzyme that catalyzes the hydrolysis of GTP to GDP and orthophosphate.	-1.34835	-2.33838	-2.24443	0	0
GO0005179 HORMONE ACTIVITY	[GO0005179:hormone activity]The action characteristic of a hormone, any substance formed in very small amounts in one specialized organ or group of cells and carried (sometimes in the bloodstream) to another organ or group of cells in the same organism, upon which it has a specific regulatory action. The term was originally applied to agents with a stimulatory physiological action in vertebrate a…	-1.32591	0	0	0	0
GO0005184 NEUROPEPTIDE HORMONE ACTIVITY	[GO0005184:neuropeptide hormone activity]The action characteristic of a neuropeptide hormone, any peptide hormone that acts in the central nervous system. A neuropeptide is any of several types of molecules found in brain tissue, composed of short chains of amino acids; they include endorphins, enkephalins, vasopressin, and others. They are often localized in axon terminals at synapses and are cl…	-1.01581	0	0	0	0
GO0005198 STRUCTURAL MOLECULE ACTIVITY	[GO0005198:structural molecule activity]The action of a molecule that contributes to the structural integrity of a complex or assembly within or outside a cell.	0	4.38377	-9.22725	0	-1.93284
GO0005201 EXTRACELLULAR MATRIX STRUCTURAL CONSTITU	[GO0005201:extracellular matrix structural constituent]The action of a molecule that contributes to the structural integrity of the extracellular matrix.	0	4.93454	-8.85274	0	0
GO0005215 TRANSPORTER ACTIVITY	[GO0005215:transporter activity]Enables the directed movement of substances (such as macromolecules, small molecules, ions) into, out of, within or between cells.	0	4.57054	-8.67476	0	0
GO0005248 VOLTAGE GATED SODIUM CHANNEL ACTIVITY	[GO0005248:voltage-gated sodium channel activity]Catalysis of the transmembrane transfer of a sodium ion by a voltage-gated channel.	0	4.92563	-8.38689	-1.64875	-3.14128
GO0005351 SUGAR HYDROGEN ION SYMPORTER ACTIVITY	[GO0005351:sugar:hydrogen ion symporter activity]Catalysis of the transfer of a solute or solutes from one side of a membrane to the other according to the reaction: sugar(out) + H+(out) = sugar(in) + H+(in).	0	0	-7.67168	0	0
GO0005506 IRON ION BINDING	[GO0005506:iron ion binding]Interacting selectively with iron (Fe) ions.	0	0	-7.58208	0	0
GO0005507 COPPER ION BINDING	[GO0005507:copper ion binding]Interacting selectively with copper (Cu) ions.	0	2.9271	-6.64646	0	0
GO0005509 CALCIUM ION BINDING	[GO0005509:calcium ion binding]Interacting selectively with calcium ions (Ca2+).	0	-3.02218	-6.53141	-3.21411	0
GO0005515 PROTEIN BINDING	[GO0005515:protein binding]Interacting selectively with any protein or protein complex (a complex of two or more proteins that may include other nonprotein molecules).	0	0	-6.33795	0	-1.90651
GO0005520 INSULIN LIKE GROWTH FACTOR BINDING	[GO0005520:insulin-like growth factor binding]Interacting selectively with an insulin-like growth factor, any member of a group of polypeptides that are structurally homologous to insulin and share many of its biological activities, but are immunologically distinct from it.	0	-4.6157	-5.92575	0	0
GO0005525 GTP BINDING	[GO0005525:GTP binding]Interacting selectively with GTP, guanosine triphosphate.	0	-6.55952	-5.89872	0	0
GO0005529 SUGAR BINDING	[GO0005529:sugar binding]Interacting selectively with any mono-, di- or trisaccharide carbohydrate.	0	0	-5.85813	5.05384	3.92202
GO0005537 MANNOSE BINDING	[GO0005537:mannose binding]Interacting selectively with mannose, a monosaccharide hexose, stereoisomeric with glucose, that occurs naturally only in polymerized forms called mannans.	0	-2.96878	-5.82125	-3.56342	-2.08812
GO0005545 PHOSPHATIDYLINOSITOL BINDING	[GO0005545:phosphatidylinositol binding]Interacting selectively with phosphatidylinositol, any glycophospholipid with its sn-glycerol 3-phosphate residue is esterified to the 1-hydroxyl group of 1D-myo-inositol.	0	0	-5.67238	0	0
GO0005576 EXTRACELLULAR REGION	[GO0005576:extracellular region]The space external to the outermost structure of a cell. For cells without external protective or external encapsulating structures this refers to space outside of the plasma membrane. This term covers the host cell environment outside an intracellular parasite.	0	0	-5.61153	0	0
GO0005578 PROTEINACEOUS EXTRACELLULAR MATRIX	[GO0005578:proteinaceous extracellular matrix]A layer consisting mainly of proteins (especially collagen) and glycosaminoglycans (mostly as proteoglycans) that forms a sheet underlying or overlying cells such as endothelial and epithelial cells. The proteins are secreted by cells in the vicinity.	0	0	-5.4621	-2.9119	0
GO0005581 COLLAGEN	[GO0005581:collagen]Any of the various assemblies in which collagen chains form a left-handed triple helix; may assemble into higher order structures.	0	2.17149	-5.24116	0	0
GO0005604 BASEMENT MEMBRANE	[GO0005604:basement membrane]A thin layer of dense material found in various animal tissues interposed between the cells and the adjacent connective tissue. It consists of the basal lamina plus an associated layer of reticulin fibers.	0	-3.50599	-5.1929	-4.76774	-3.47851
GO0005615 EXTRACELLULAR SPACE	[GO0005615:extracellular space]That part of a multicellular organism outside the cells proper, usually taken to be outside the plasma membranes, and occupied by fluid.	0	0	-5.07529	0	0
GO0005622 INTRACELLULAR	[GO0005622:intracellular]The living contents of a cell; the matter contained within (but not including) the plasma membrane, usually taken to exclude large vacuoles and masses of secretory or ingested material. In eukaryotes it includes the nucleus and cytoplasm.	0	0	-4.87006	0	0
GO0005625 SOLUBLE FRACTION	[GO0005625:soluble fraction]That fraction of cells, prepared by disruptive biochemical methods, that is soluble in water.	0	0	-4.84778	0	0
GO0005626 INSOLUBLE FRACTION	[GO0005626:insoluble fraction]That fraction of cells, prepared by disruptive biochemical methods, that is not soluble in water.	0	0	-4.84214	0	0
GO0005634 NUCLEUS	[GO0005634:nucleus]A membrane-bounded organelle of eukaryotic cells in which chromosomes are housed and replicated. In most cells, the nucleus contains all of the cell's chromosomes except the organellar chromosomes, and is the site of RNA synthesis and processing. In some species, or in specialized cell types, RNA metabolism or DNA replication may be absent.	0	0	-4.8398	0	0
GO0005635 NUCLEAR ENVELOPE	[GO0005635:nuclear envelope]The double lipid bilayer enclosing the nucleus and separating its contents from the rest of the cytoplasm; includes the intermembrane space, a gap of width 20-40 nm (also called the perinuclear space).	0	0	-4.76874	0	0
GO0005643 NUCLEAR PORE	[GO0005643:nuclear pore]Any of the numerous similar discrete openings in the nuclear envelope of a eukaryotic cell, where the inner and outer nuclear membranes are joined.	0	0	-4.49892	0	0
GO0005654 NUCLEOPLASM	[GO0005654:nucleoplasm]That part of the nuclear content other than the chromosomes or the nucleolus.	0	-1.52895	-4.43856	0	0
GO0005667 TRANSCRIPTION FACTOR COMPLEX	[GO0005667:transcription factor complex]Any complex, distinct from RNA polymerase, including one or more polypeptides capable of binding DNA at promoters or at cis-acting regulatory sequences, and regulating transcription.	0	-3.10241	-4.36428	0	0
GO0005669 TRANSCRIPTION FACTOR TFIID COMPLEX	[GO0005669:transcription factor TFIID complex]A complex composed of TATA binding protein (TBP) and TBP associated factors (TAFs); the total mass is typically about 800 kDa. Most of the TAFs are conserved across species. In TATA-containing promoters for RNA polymerase II (Pol II), TFIID is believed to recognize at least two distinct elements, the TATA element and a downstream promoter element. TFI…	0	2.14991	-4.3521	0	0
GO0005681 SPLICEOSOME	[GO0005681:spliceosome]A ribonucleoprotein complex, containing RNA and small nuclear ribonucleoproteins (snRNPs) that is assembled during the splicing of messenger RNA primary transcript to excise an intron.	0	0	-4.32565	0	0
GO0005694 CHROMOSOME	[GO0005694:chromosome]A structure composed of a very long molecule of DNA and associated proteins (e.g. histones) that carries hereditary information.	0	0	-4.25938	0	0
GO0005730 NUCLEOLUS	[GO0005730:nucleolus]A small, dense body one or more of which are present in the nucleus of eukaryotic cells. It is rich in RNA and protein, is not bounded by a limiting membrane, and is not seen during mitosis. Its prime function is the transcription of the nucleolar DNA into 45S ribosomal-precursor RNA, the processing of this RNA into 5.8S, 18S, and 28S components of ribosomal RNA, and the asso…	0	0	-4.17006	0	0
GO0005737 CYTOPLASM	[GO0005737:cytoplasm]All of the contents of a cell excluding the plasma membrane and nucleus, but including other subcellular structures.	0	0	-4.01808	0	0
GO0005739 MITOCHONDRION	[GO0005739:mitochondrion]A semiautonomous, self replicating organelle that occurs in varying numbers, shapes, and sizes in the cytoplasm of virtually all eukaryotic cells. It is notably the site of tissue respiration.	0	0	-3.69683	0	0
GO0005741 MITOCHONDRIAL OUTER MEMBRANE	[GO0005741:mitochondrial outer membrane]The outer, i.e. cytoplasm-facing, lipid bilayer of the mitochondrial envelope.	0	0	-3.693	-4.05314	-5.63736
GO0005743 MITOCHONDRIAL INNER MEMBRANE	[GO0005743:mitochondrial inner membrane]The inner, i.e. lumen-facing, lipid bilayer of the mitochondrial envelope. It is highly folded to form cristae.	0	0	-3.63047	-2.89316	-2.54914
GO0005746 MITOCHONDRIAL RESPIRATORY CHAIN	[GO0005746:mitochondrial respiratory chain]The protein complexes that form the mitochondrial electron transport system (the respiratory chain). Complexes I, III and IV can transport protons if embedded in an oriented membrane, such as an intact mitochondrial inner membrane.	0	0	-3.60579	0	0
GO0005759 MITOCHONDRIAL MATRIX	[GO0005759:mitochondrial matrix]The gel-like material, with considerable fine structure, that lies in the matrix space, or lumen, of a mitochondrion. It contains the enzymes of the tricarboxylic acid cycle and, in some organisms, the enzymes concerned with fatty-acid oxidation.	0	3.83372	-3.59625	0	0
GO0005764 LYSOSOME	[GO0005764:lysosome]Any of a group of related cytoplasmic, membrane bound organelles that are found in most animal cells and that contain a variety of hydrolases, most of which have their maximal activities in the pH range 5-6. The contained enzymes display latency if properly isolated. About 40 different lysosomal hydrolases are known and lysosomes have a great variety of morphologies and functi…	0	0	-3.59055	0	0
GO0005770 LATE ENDOSOME	[GO0005770:late endosome]A prelysosomal endocytic organelle differentiated from early endosomes by lower lumenal pH and different protein composition. Late endosomes are more spherical than early endosomes and are mostly juxtanuclear, being concentrated near the microtubule organizing center.	0	0	-3.57861	0	0
GO0005777 PEROXISOME	[GO0005777:peroxisome]A small, membrane-bounded organelle that uses dioxygen (O2) to oxidize organic molecules; contains some enzymes that produce and others that degrade hydrogen peroxide (H2O2).	0	0	-3.5148	0	0
GO0005778 PEROXISOMAL MEMBRANE	[GO0005778:peroxisomal membrane]The lipid bilayer surrounding a peroxisome.	0	0	-3.4953	0	0
GO0005783 ENDOPLASMIC RETICULUM	[GO0005783:endoplasmic reticulum]The irregular network of unit membranes, visible only by electron microscopy, that occurs in the cytoplasm of many eukaryotic cells. The membranes form a complex meshwork of tubular channels, which are often expanded into slitlike cavities called cisternae. The ER takes two forms, rough (or granular), with ribosomes adhering to the outer surface, and smooth (with …	0	0	-3.48419	0	0
GO0005788 ENDOPLASMIC RETICULUM LUMEN	[GO0005788:endoplasmic reticulum lumen]The volume enclosed by the membranes of the endoplasmic reticulum.	0	0	-3.48064	0	0
GO0005792 MICROSOME	[GO0005792:microsome]Any of the small, heterogeneous, artifactual, vesicular particles, 50-150 nm in diameter, that are formed when some eukaryotic cells are homogenized and that sediment on centrifugation at 100000 g.	0	0	-3.4798	0	0
GO0005793 ER GOLGI INTERMEDIATE COMPARTMENT	[GO0005793:ER-Golgi intermediate compartment]A complex system of membrane-bounded compartments located between endoplasmic reticulum (ER) and the Golgi complex, with a distinctive membrane protein composition; involved in ER-to-Golgi transport.	0	-4.87411	-3.41394	0	0
GO0005794 GOLGI APPARATUS	[GO0005794:Golgi apparatus]A compound membranous cytoplasmic organelle of eukaryotic cells, consisting of flattened, ribosome-free vesicles arranged in a more or less regular stack. The Golgi apparatus differs from the endoplasmic reticulum in often having slightly thicker membranes, appearing in sections as a characteristic shallow semicircle so that the convex side (cis or entry face) abuts the…	0	0	-3.19155	0	0
GO0005795 GOLGI STACK	[GO0005795:Golgi stack]The set of thin, flattened membrane-bounded compartments, called cisternae, that form the central portion of the Golgi complex. The stack usually comprises cis, medial, and trans cisternae; the cis- and trans-Golgi networks are not considered part of the stack.	0	0	-3.14242	-10.1163	-9.59393
GO0005801 CIS GOLGI NETWORK	[GO0005801:cis-Golgi network]The network of interconnected tubular and cisternal structures located at the convex side of the Golgi apparatus, which abuts the endoplasmic reticulum.	0	0	-3.12342	0	0
GO0005811 LIPID PARTICLE	[GO0005811:lipid particle]Any particle of coalesced lipids in the cytoplasm of a cell. May include associated proteins.	0	0	-3.07281	0	0
GO0005813 CENTROSOME	[GO0005813:centrosome]A structure comprised of a core structure (in most organisms, a pair of centrioles) and peripheral material from which a microtubule-based structure, such as a spindle apparatus, is organized. Centrosomes occur close to the nucleus during interphase in many eukaryotic cells, though in animal cells it changes continually during the cell-division cycle.	0	0	-3.05069	0	0
GO0005819 SPINDLE	[GO0005819:spindle]The array of microtubules and associated molecules that forms between opposite poles of a eukaryotic cell during mitosis or meiosis and serves to move the duplicated chromosomes apart.	0	0	-3.0113	0	0
GO0005829 CYTOSOL	[GO0005829:cytosol]That part of the cytoplasm that does not contain membranous or particulate subcellular components.	0	0	-2.80695	0	0
GO0005830 CYTOSOLIC RIBOSOME (SENSU EUKARYOTA)	[GO0005830:cytosolic ribosome (sensu Eukaryota)]A ribosome found in the cytosol; this term can also be used to refer to ribosomes associated with the endoplasmic reticulum in eukaryotic cells. As in, but not restricted to, the eukaryotes (Eukaryota, ncbi_taxonomy_id:2759).	0	0	-2.79272	-0.892061	-1.28968
GO0005834 HETEROTRIMERIC G PROTEIN COMPLEX	[GO0005834:heterotrimeric G-protein complex]Any of a family of heterotrimeric GTP-binding and hydrolyzing proteins; they belong to a superfamily of GTPases that includes monomeric proteins such as EF-Tu and RAS. Heterotrimeric G-proteins consist of three subunits; the alpha subunit contains the guanine nucleotide binding site and possesses GTPase activity; the beta and gamma subunits are tightly …	0	0	-2.72733	0	-1.96038
GO0005839 PROTEASOME CORE COMPLEX (SENSU EUKARYOTA	[GO0005839:proteasome core complex (sensu Eukaryota)]A multisubunit barrel shaped endoprotease complex, which is the core of the proteasome complex. This complex is involved in the proteolysis of substrates in an ATP dependent manner and consists of four ring-like structures, two outer and two inner, each containing seven subunits. As in, but not restricted to, the eukaryotes (Eukaryota, ncbi_tax…	0	0	-2.66374	5.03397	5.6189
GO0005840 RIBOSOME	[GO0005840:ribosome]An intracellular organelle, about 200 A in diameter, consisting of RNA and protein. It is the site of protein biosynthesis resulting from translation of messenger RNA (mRNA). It consists of two subunits, one large and one small, each containing only protein and RNA. Both the ribosome and its subunits are characterized by their sedimentation coefficients, expressed in Svedberg …	0	0	-2.63469	0	0
GO0005842 CYTOSOLIC LARGE RIBOSOMAL SUBUNIT (SENSU	[GO0005842:cytosolic large ribosomal subunit (sensu Eukaryota)]The large subunit of a ribosome; has a sedimentation coefficient of 60S. As in, but not restricted to, the eukaryotes (Eukaryota, ncbi_taxonomy_id:2759).	0	0	-2.60569	0	0
GO0005843 CYTOSOLIC SMALL RIBOSOMAL SUBUNIT (SENSU	[GO0005843:cytosolic small ribosomal subunit (sensu Eukaryota)]The small subunit of a eukaryotic cytosolic ribosome; has a sedimentation coefficient of 40S. As in, but not restricted to, the eukaryotes (Eukaryota, ncbi_taxonomy_id:2759).	0	-2.74716	-2.5828	0	0
GO0005868 CYTOPLASMIC DYNEIN COMPLEX	[GO0005868:cytoplasmic dynein complex]Any dynein complex that catalyzes movement along a cytoplasmic microtubule; cytoplasmic dynein complexes participates in many transport activities in eukaryotes, such as mRNA localization, intermediate filament transport, nuclear envelope breakdown, apoptosis, transport of centrosomal proteins, mitotic spindle assembly, virus transport, kinetochore functions,…	0	0	-2.56003	0	-3.68414
GO0005874 MICROTUBULE	[GO0005874:microtubule]Any of the long, generally straight, hollow tubes of internal diameter 12-15 nm and external diameter 24 nm found in a wide variety of eukaryotic cells; each consists (usually) of 13 protofilaments of polymeric tubulin, staggered in such a manner that the tubulin monomers are arranged in a helical pattern on the microtubular surface, and with the alpha/beta axes of the tubu…	0	0	-2.51749	0	-2.61636
GO0005876 SPINDLE MICROTUBULE	[GO0005876:spindle microtubule]Any microtubule that is part of a mitotic or meiotic spindle; anchored at one spindle pole.	0	-4.05973	-2.4917	0	0
GO0005884 ACTIN FILAMENT	[GO0005884:actin filament]A filamentous structure formed of a two-stranded helical polymer of the protein actin and associated proteins. Actin filaments are a major component of the contractile apparatus of skeletal muscle and the microfilaments of the cytoskeleton of eukaryotic cells. The filaments, comprising polymerized globular actin molecules, appear as flexible structures with a diameter of…	0	0	-2.44584	0	1.78907
GO0005886 PLASMA MEMBRANE	[GO0005886:plasma membrane]The membrane surrounding a cell that separates the cell from its external environment. It consists of a phospholipid bilayer and associated proteins.	0	0	-2.40824	-1.71024	-1.97274
GO0005887 INTEGRAL TO PLASMA MEMBRANE	[GO0005887:integral to plasma membrane]Penetrating at least one phospholipid bilayer of a plasma membrane. May also refer to the state of being buried in the bilayer with no exposure outside the bilayer.	0	0	-2.2686	-2.86456	-1.88853
GO0005892 NICOTINIC ACETYLCHOLINE GATED RECEPTOR C	[GO0005892:nicotinic acetylcholine-gated receptor-channel complex]A protein complex that acts as an acetylcholine receptor, and forms a transmembrane channel through which ions may pass in response to ligand binding. The complex is a homo- or heteropentamer of subunits that are members of a neurotransmitter receptor superfamily.	0	0	-2.22502	0	0
GO0005925 FOCAL ADHESION	[GO0005925:focal adhesion]Small region on the surface of a cell that anchors the cell to the extracellular matrix and that are points of termination of actin filaments.	0	0	-2.22089	0	0
GO0005975 CARBOHYDRATE METABOLIC PROCESS	[GO0005975:carbohydrate metabolic process]The chemical reactions and pathways involving carbohydrates, any of a group of organic compounds based of the general formula Cx(H2O)y.	0	0	-2.22074	0	0
GO0005977 GLYCOGEN METABOLIC PROCESS	[GO0005977:glycogen metabolic process]The chemical reactions and pathways involving glycogen, a polydisperse, highly branched glucan composed of chains of D-glucose residues in alpha(1->4) glycosidic linkage, joined together by alpha(1->6) glycosidic linkages.	0	0	-2.13434	0	0
GO0006096 GLYCOLYSIS	[GO0006096:glycolysis]The chemical reactions and pathways resulting in the breakdown of a monosaccharide (generally glucose) into pyruvate, with the concomitant production of a small amount of ATP. Pyruvate may be converted to ethanol, lactate, or other small molecules, or fed into the TCA cycle.	0	0	-2.04373	0	0
GO0006099 TRICARBOXYLIC ACID CYCLE	[GO0006099:tricarboxylic acid cycle]A nearly universal metabolic pathway in which the acetyl group of acetyl coenzyme A is effectively oxidized to two C02 and four pairs of electrons are transferred to coenzymes. The acetyl group combines with oxaloacetate to form citrate, which undergoes successive transformations to isocitrate, 2-oxoglutarate, succinyl-CoA, succinate, fumarate, malate, and oxal…	0	0	-1.90053	0	0
GO0006118 ELECTRON TRANSPORT	[GO0006118:electron transport]The transport of electrons from an electron donor to an electron acceptor.	0	2.64377	-1.89753	0	0
GO0006259 DNA METABOLIC PROCESS	[GO0006259:DNA metabolic process]The chemical reactions and pathways involving DNA, deoxyribonucleic acid, one of the two main types of nucleic acid, consisting of a long, unbranched macromolecule formed from one, or more commonly, two, strands of linked deoxyribonucleotides.	0	0	-1.57433	0	0
GO0006260 DNA REPLICATION	[GO0006260:DNA replication]The process whereby new strands of DNA are synthesized. The template for replication can either be an existing DNA molecule or RNA.	0	0	-1.51571	0	0
GO0006268 DNA UNWINDING DURING REPLICATION	[GO0006268:DNA unwinding during replication]The process by which interchain hydrogen bonds between two strands of DNA are broken or 'melted', generating unpaired template strands for DNA replication.	0	0	-1.49798	0	1.56205
GO0006281 DNA REPAIR	[GO0006281:DNA repair]The process of restoring DNA after damage. Genomes are subject to damage by chemical and physical agents in the environment (e.g. UV and ionizing radiations, chemical mutagens, fungal and bacterial toxins, etc.) and by free radicals or alkylating agents endogenously generated in metabolism. DNA is also damaged because of errors during its replication. A variety of different …	0	0	-1.46562	0	0
GO0006302 DOUBLE STRAND BREAK REPAIR	[GO0006302:double-strand break repair]The repair of double-strand breaks in DNA via homologous and nonhomologous mechanisms to reform a continuous DNA helix.	0	0	-1.40558	0	0
GO0006334 NUCLEOSOME ASSEMBLY	[GO0006334:nucleosome assembly]The aggregation and bonding together of a nucleosome, the beadlike structural units of eukaryotic chromatin composed of histones and DNA.	0	-8.08869	0	0	0
GO0006350 TRANSCRIPTION	[GO0006350:transcription]The synthesis of either RNA on a template of DNA or DNA on a template of RNA.	0	-5.1215	0	0	0
GO0006355 REGULATION OF TRANSCRIPTION DNA DEPENDE	[GO0006355:regulation of transcription, DNA-dependent]Any process that modulates the frequency, rate or extent of DNA-dependent transcription.	0	-4.95044	0	0	0
GO0006357 REGULATION OF TRANSCRIPTION FROM RNA POL	[GO0006357:regulation of transcription from RNA polymerase II promoter]Any process that modulates the frequency, rate or extent of transcription from an RNA polymerase II promoter.	0	-4.58232	0	6.01846	5.46111
GO0006364 RRNA PROCESSING	[GO0006364:rRNA processing]Any process involved in the conversion of a primary ribosomal RNA (rRNA) transcript into one or more mature rRNA molecules.	0	-3.92385	0	4.18063	4.51562
GO0006367 TRANSCRIPTION INITIATION FROM RNA POLYME	[GO0006367:transcription initiation from RNA polymerase II promoter]Processes involved in starting transcription from the RNA polymerase II promoter.	0	-2.96198	0	0	0
GO0006376 MRNA SPLICE SITE SELECTION	[GO0006376:mRNA splice site selection]Selection of a splice site by components of the assembling spliceosome.	0	-2.81432	0	0	0
GO0006396 RNA PROCESSING	[GO0006396:RNA processing]Any process involved in the conversion of one or more primary RNA transcripts into one or more mature RNA molecules.	0	-2.69518	0	0	0
GO0006397 MRNA PROCESSING	[GO0006397:mRNA processing]Any process involved in the conversion of a primary mRNA transcript into one or more mature mRNA(s) prior to translation into polypeptide.	0	-2.59772	0	0	2.01435
GO0006406 MRNA EXPORT FROM NUCLEUS	[GO0006406:mRNA export from nucleus]The directed movement of mRNA from the nucleus to the cytoplasm.	0	-2.18166	0	0	0
GO0006412 TRANSLATION	[GO0006412:translation]The chemical reactions and pathways resulting in the formation of a protein. This is a ribosome-mediated process in which the information in messenger RNA (mRNA) is used to specify the sequence of amino acids in the protein.	0	-2.0918	0	0	0
GO0006413 TRANSLATIONAL INITIATION	[GO0006413:translational initiation]The process preceding formation of the peptide bond between the first two amino acids of a protein. This includes the formation of a complex of the ribosome, mRNA, and an initiation complex that contains the first aminoacyl-tRNA.	0	-2.08696	0	0	0
GO0006457 PROTEIN FOLDING	[GO0006457:protein folding]The process of assisting in the covalent and noncovalent assembly of single chain polypeptides or multisubunit complexes into the correct tertiary structure.	0	-1.71081	0	0	0
GO0006461 PROTEIN COMPLEX ASSEMBLY	[GO0006461:protein complex assembly]The aggregation and bonding together of a set of components to form a protein complex.	0	-1.29422	0	0	0
GO0006468 PROTEIN AMINO ACID PHOSPHORYLATION	[GO0006468:protein amino acid phosphorylation]The process of introducing a phosphate group on to a protein.	0	0	0	-1.34006	0
GO0006470 PROTEIN AMINO ACID DEPHOSPHORYLATION	[GO0006470:protein amino acid dephosphorylation]The process of removing one or more phosphoric residues from a protein.	0	0	0	0	-2.74492
GO0006487 PROTEIN AMINO ACID N LINKED GLYCOSYLATIO	[GO0006487:protein amino acid N-linked glycosylation]The posttranslational glycosylation of protein via the N4 atom of peptidyl-asparagine or the N1' atom peptidyl-tryptophan.	0	0	0	0	1.33036
GO0006506 GPI ANCHOR BIOSYNTHETIC PROCESS	[GO0006506:GPI anchor biosynthetic process]The chemical reactions and pathways resulting in the formation of a glycosylphosphatidylinositol (GPI) anchor that attaches some membrane proteins to the lipid bilayer of the cell membrane. The phosphatidylinositol moiety is linked via the C-6 hydroxyl residue of inositol to a carbohydrate chain which is itself linked to the protein via an ethanolamine p…	0	0	0	-2.4114	0
GO0006508 PROTEOLYSIS	[GO0006508:proteolysis]The hydrolysis of a peptide bond or bonds within a protein.	0	0	0	0	3.10959
GO0006511 UBIQUITIN DEPENDENT PROTEIN CATABOLIC PR	[GO0006511:ubiquitin-dependent protein catabolic process]The chemical reactions and pathways resulting in the breakdown of a protein or peptide by hydrolysis of its peptide bonds, initiated by the covalent attachment of a ubiquitin moiety, or multiple ubiquitin moieties, to the protein.	0	0	0	0	-2.16919
GO0006512 UBIQUITIN CYCLE	[GO0006512:ubiquitin cycle]The cyclical process by which one or more ubiquitin moieties are added to (ubiquitination) and removed from (deubiquitination) a protein.	0	0	0	0	3.01875
GO0006527 ARGININE CATABOLIC PROCESS	[GO0006527:arginine catabolic process]The chemical reactions and pathways resulting in the breakdown of arginine, 2-amino-5-guanidinopentanoic acid, a chiral alpha-amino acid found in peptide linkage in proteins.	0	0	0	2.41728	0
GO0006559 L PHENYLALANINE CATABOLIC PROCESS	[GO0006559:L-phenylalanine catabolic process]The chemical reactions and pathways resulting in the breakdown of phenylalanine, 2-amino-3-phenylpropanoic acid.	0	0	0	-4.59586	-5.01364
GO0006606 PROTEIN IMPORT INTO NUCLEUS	[GO0006606:protein import into nucleus]The directed movement of a protein from the cytoplasm to the nucleus.	0	0	0	-2.77302	-2.52478
GO0006629 LIPID METABOLIC PROCESS	[GO0006629:lipid metabolic process]The chemical reactions and pathways involving lipids, compounds soluble in an organic solvent but not, or sparingly, in an aqueous solvent. Includes fatty acids; neutral fats, other fatty-acid esters, and soaps; long-chain (fatty) alcohols and waxes; sphingoids and other long-chain bases; glycolipids, phospholipids and sphingolipids; and carotenes, polyprenols, …	0	0	0	-3.9164	-4.48287
GO0006631 FATTY ACID METABOLIC PROCESS	[GO0006631:fatty acid metabolic process]The chemical reactions and pathways involving fatty acids, aliphatic monocarboxylic acids liberated from naturally occurring fats and oils by hydrolysis.	0	0	0	-2.23814	-1.93958
GO0006633 FATTY ACID BIOSYNTHETIC PROCESS	[GO0006633:fatty acid biosynthetic process]The chemical reactions and pathways resulting in the formation of a fatty acid, any of the aliphatic monocarboxylic acids that can be liberated by hydrolysis from naturally occurring fats and oils. Fatty acids are predominantly straight-chain acids of 4 to 24 carbon atoms, which may be saturated or unsaturated; branched fatty acids and hydroxy fatty acid…	0	0	0	-3.67758	-4.32294
GO0006635 FATTY ACID BETA OXIDATION	[GO0006635:fatty acid beta-oxidation]The metabolic oxidation of a long-chain fatty acid by successive cycles of reactions during each of which the fatty acid is shortened by a two-carbon fragment removed as acetyl coenzyme A.	0	0	0	-1.84245	0
GO0006694 STEROID BIOSYNTHETIC PROCESS	[GO0006694:steroid biosynthetic process]The chemical reactions and pathways resulting in the formation of steroids, compounds with a 1,2,cyclopentanoperhydrophenanthrene nucleus; includes de novo formation and steroid interconversion by modification.	0	0	0	3.02985	0
GO0006695 CHOLESTEROL BIOSYNTHETIC PROCESS	[GO0006695:cholesterol biosynthetic process]The chemical reactions and pathways resulting in the formation of cholesterol, cholest-5-en-3 beta-ol, the principal sterol of vertebrates and the precursor of many steroids, including bile acids and steroid hormones.	0	0	0	4.4224	0
GO0006725 AROMATIC COMPOUND METABOLIC PROCESS	[GO0006725:aromatic compound metabolic process]The chemical reactions and pathways involving aromatic compounds, any organic compound characterized by one or more planar rings, each of which contains conjugated double bonds and delocalized pi electrons.	0	0	0	4.94531	0
GO0006730 ONE CARBON COMPOUND METABOLIC PROCESS	[GO0006730:one-carbon compound metabolic process]The chemical reactions and pathways involving compounds containing a single carbon atom.	0	0	0	3.18111	0
GO0006749 GLUTATHIONE METABOLIC PROCESS	[GO0006749:glutathione metabolic process]The chemical reactions and pathways involving glutathione, the tripeptide glutamylcysteinylglycine, which acts as a coenzyme for some enzymes and as an antioxidant in the protection of sulfhydryl groups in enzymes and other proteins; it has a specific role in the reduction of hydrogen peroxide (H2O2) and oxidized ascorbate, and it participates in the gamma…	0	0	0	2.49907	0
GO0006754 ATP BIOSYNTHETIC PROCESS	[GO0006754:ATP biosynthetic process]The chemical reactions and pathways resulting in the formation of ATP, adenosine 5'-triphosphate, a universally important coenzyme and enzyme regulator.	0	0	0	-2.72995	-3.86127
GO0006801 SUPEROXIDE METABOLIC PROCESS	[GO0006801:superoxide metabolic process]The chemical reactions and pathways involving superoxide, the superoxide anion O2- (superoxide free radical), or any compound containing this species.	0	0	0	4.87003	5.19229
GO0006809 NITRIC OXIDE BIOSYNTHETIC PROCESS	[GO0006809:nitric oxide biosynthetic process]The chemical reactions and pathways resulting in the formation of nitric oxide, nitrogen monoxide (NO), a colorless gas only slightly soluble in water.	0	0	0	-1.85079	-2.64785
GO0006810 TRANSPORT	[GO0006810:transport]The directed movement of substances (such as macromolecules, small molecules, ions) into, out of, within or between cells.	0	0	0	5.24651	0
GO0006811 ION TRANSPORT	[GO0006811:ion transport]The directed movement of charged atoms or small charged molecules into, out of, within or between cells.	0	0	0	3.39678	0
GO0006814 SODIUM ION TRANSPORT	[GO0006814:sodium ion transport]The directed movement of sodium ions (Na+) into, out of, within or between cells.	0	0	0	3.15665	2.5978
GO0006835 DICARBOXYLIC ACID TRANSPORT	[GO0006835:dicarboxylic acid transport]The directed movement of dicarboxylic acids into, out of, within or between cells.	0	0	0	-2.83904	-3.4944
GO0006839 MITOCHONDRIAL TRANSPORT	[GO0006839:mitochondrial transport]Transport of substances into, out of or within a mitochondrion.	0	0	0	-1.78597	-1.47981
GO0006886 INTRACELLULAR PROTEIN TRANSPORT	[GO0006886:intracellular protein transport]The directed movement of proteins in a cell, including the movement of proteins between specific compartments or structures within a cell, such as organelles of a eukaryotic cell.	0	0	0	0	-3.54384
GO0006887 EXOCYTOSIS	[GO0006887:exocytosis]The release of intracellular molecules (e.g. hormones, matrix proteins) contained within a membrane-bounded vesicle by fusion of the vesicle with the plasma membrane of a cell. This is the process whereby most molecules are secreted from eukaryotic cells.	0	0	0	-1.18048	-1.62103
GO0006897 ENDOCYTOSIS	[GO0006897:endocytosis]The uptake of external materials by cells by the invagination of small region of the plasma membrane to form a new intracellular membrane-limited vesicle.	0	0	0	3.82135	0
GO0006914 AUTOPHAGY	[GO0006914:autophagy]The process by which cells digest parts of their own cytoplasm; allows for both recycling of macromolecular constituents under conditions of nutrient limitation and remodeling the intracellular structure for cell differentiation.	0	0	0	-6.01206	0
GO0006941 STRIATED MUSCLE CONTRACTION	[GO0006941:striated muscle contraction]A process leading to shortening and/or development of tension in striated muscle tissue.	0	0	0	4.66498	4.47143
GO0006974 RESPONSE TO DNA DAMAGE STIMULUS	[GO0006974:response to DNA damage stimulus]A change in state or activity of a cell or an organism (in terms of movement, secretion, enzyme production, gene expression, etc.) as a result of a stimulus indicating damage to its DNA from environmental insults or errors during metabolism.	0	0	0	2.8399	0
GO0006979 RESPONSE TO OXIDATIVE STRESS	[GO0006979:response to oxidative stress]A change in state or activity of a cell or an organism (in terms of movement, secretion, enzyme production, gene expression, etc.) as a result of oxidative stress, a state often resulting from exposure to high levels of reactive oxygen species, e.g. superoxide anions, hydrogen peroxide (H2O2), and hydroxyl radicals.	0	0	0	0	0.515316
GO0007018 MICROTUBULE BASED MOVEMENT	[GO0007018:microtubule-based movement]Movement of organelles, other microtubules and other particles along microtubules, mediated by motor proteins.	0	0	0	0	-1.61477
GO0007031 PEROXISOME ORGANIZATION AND BIOGENESIS	[GO0007031:peroxisome organization and biogenesis]A process that is carried out at the cellular level which results in the formation, arrangement of constituent parts, or disassembly of a peroxisome.	0	0	0	-2.84851	-4.0857
GO0007040 LYSOSOME ORGANIZATION AND BIOGENESIS	[GO0007040:lysosome organization and biogenesis]A process that is carried out at the cellular level which results in the formation, arrangement of constituent parts, or disassembly of lysosomes.	0	0	0	2.90527	3.11494
GO0007049 CELL CYCLE	[GO0007049:cell cycle]The progression of biochemical and morphological phases and events that occur in a cell during successive cell replication or nuclear replication events. Canonically, the cell cycle comprises the replication and segregation of genetic material followed by the division of the cell, but in endocycles or syncytial cells nuclear replication or nuclear division may not be followe…	0	0	0	-2.68706	-3.39547
GO0007067 MITOSIS	[GO0007067:mitosis]Progression through mitosis, the division of the eukaryotic cell nucleus to produce two daughter nuclei that, usually, contain the identical chromosome complement to their mother.	0	0	0	0	-2.43425
GO0007155 CELL ADHESION	[GO0007155:cell adhesion]The attachment of a cell, either to another cell or to an underlying substrate such as the extracellular matrix, via cell adhesion molecules.	0	0	0	0	-1.09015
GO0007156 HOMOPHILIC CELL ADHESION	[GO0007156:homophilic cell adhesion]The attachment of an adhesion molecule in one cell to an identical molecule in an adjacent cell.	0	0	0	-2.12411	-1.89525
GO0007160 CELL MATRIX ADHESION	[GO0007160:cell-matrix adhesion]The binding of a cell to the extracellular matrix via adhesion molecules.	0	0	0	0	1.74196
GO0007169 TRANSMEMBRANE RECEPTOR PROTEIN TYROSINE	[GO0007169:transmembrane receptor protein tyrosine kinase signaling pathway]The series of molecular signals generated as a consequence of a transmembrane receptor tyrosine kinase binding to its physiological ligand.	0	0	0	-2.43467	0
GO0007187 G PROTEIN SIGNALING COUPLED TO CYCLIC N	[GO0007187:G-protein signaling, coupled to cyclic nucleotide second messenger]The series of molecular signals generated as a consequence of a G-protein coupled receptor binding to its physiological ligand, followed by modulation of a nucleotide cyclase activity and a subsequent change in the concentration of a cyclic nucleotide.	0	0	0	-1.77219	0
GO0007218 NEUROPEPTIDE SIGNALING PATHWAY	[GO0007218:neuropeptide signaling pathway]The series of molecular signals generated as a consequence of a peptide neurotransmitter binding to a cell surface receptor.	0	0	0	-1.20239	0
GO0007242 INTRACELLULAR SIGNALING CASCADE	[GO0007242:intracellular signaling cascade]A series of reactions within the cell that occur as a result of a single trigger reaction or compound.	0	0	0	6.43542	5.34417
GO0007243 PROTEIN KINASE CASCADE	[GO0007243:protein kinase cascade]A series of reactions, mediated by protein kinases, which occurs as a result of a single trigger reaction or compound.	0	0	0	-0.770092	0
GO0007249 I KAPPAB KINASE OR NF KAPPAB CASCADE	[GO0007249:I-kappaB kinase/NF-kappaB cascade]A series of reactions initiated by the activation of the transcription factor NF-kappaB. NF-kappaB is sequestered by the inhibitor I-kappaB, and is released when I-kappaB is phosphorylated by activated I-kappaB kinase.	0	0	0	-2.89149	-3.25246
GO0007269 NEUROTRANSMITTER SECRETION	[GO0007269:neurotransmitter secretion]The regulated release of neurotransmitter into the synaptic cleft.	0	0	0	5.80181	0
GO0007270 NERVE NERVE SYNAPTIC TRANSMISSION	[GO0007270:nerve-nerve synaptic transmission]The process of communication from a neuron to another neuron across a synapse.	0	0	0	1.73295	0
GO0007286 SPERMATID DEVELOPMENT	[GO0007286:spermatid development]The process whose specific outcome is the progression of a male gamete over time, from initial commitment of the cell to a specific fate, to the fully functional differentiated cell.	0	0	0	0	3.20513
GO0007389 PATTERN SPECIFICATION PROCESS	[GO0007389:pattern specification process]The developmental processes that result in the creation of defined areas or spaces within an organism to which cells respond and eventually are instructed to differentiate.	0	0	0	-1.49296	-2.0519
GO0007398 ECTODERM DEVELOPMENT	[GO0007398:ectoderm development]The process whose specific outcome is the progression of the ectoderm over time, from its formation to the mature structure. In animal embryos, the ectoderm is the outer germ layer of the embryo, formed during gastrulation.	0	0	0	-6.58563	-6.98459
GO0007413 AXONAL FASCICULATION	[GO0007413:axonal fasciculation]The collection of axons into a bundle of rods, known as a fascicle.	0	0	0	-6.66584	-7.138
GO0007417 CENTRAL NERVOUS SYSTEM DEVELOPMENT	[GO0007417:central nervous system development]The process whose specific outcome is the progression of the central nervous system over time, from its formation to the mature structure. The central nervous system is the core nervous system that serves an integrating and coordinating function. In vertebrates it consists of the brain, spinal cord and spinal nerves. In those invertebrates with a cent…	0	0	0	-2.20665	-2.20293
GO0007420 BRAIN DEVELOPMENT	[GO0007420:brain development]The process whose specific outcome is the progression of the brain over time, from its formation to the mature structure. The brain is one of the two components of the central nervous system and is the center of thought and emotion. It is responsible for the coordination and control of bodily activities and the interpretation of information from the senses (sight, hea…	0	0	0	-2.04179	0
GO0007492 ENDODERM DEVELOPMENT	[GO0007492:endoderm development]The process whose specific outcome is the progression of the endoderm over time, from its formation to the mature structure. The endoderm is the innermost germ layer that develops into the gastrointestinal tract, the lungs and associated tissues.	0	0	0	-1.82634	-2.00239
GO0007517 MUSCLE DEVELOPMENT	[GO0007517:muscle development]The process whose specific outcome is the progression of the muscle over time, from its formation to the mature structure. The muscle is an organ consisting of a tissue made up of various elongated cells that are specialized to contract and thus to produce movement and mechanical work.	0	0	0	-1.81061	0
GO0007519 STRIATED MUSCLE DEVELOPMENT	[GO0007519:striated muscle development]The developmental sequence of events leading to the formation of adult muscle that occurs in the animal and in cultured cells. In vertebrate skeletal muscle the main events are: the fusion of myoblasts to form myotubes that increase in size by further fusion to them of myoblasts, the formation of myofibrils within their cytoplasm and the establishment of fun…	0	0	0	-1.5374	-1.48656
GO0007566 EMBRYO IMPLANTATION	[GO0007566:embryo implantation]Attachment of the blastocyst to the uterine lining.	0	0	0	0	-3.18938
GO0007595 LACTATION	[GO0007595:lactation]The secretion of milk by the mammary gland.	0	0	0	-2.22605	-2.98402
GO0007600 SENSORY PERCEPTION	[GO0007600:sensory perception]The series of events required for an organism to receive a sensory stimulus, convert it to a molecular signal, and recognize and characterize the signal.	0	0	0	-2.3403	-2.33728
GO0007601 VISUAL PERCEPTION	[GO0007601:visual perception]The series of events required for an organism to receive a visual stimulus, convert it to a molecular signal, and recognize and characterize the signal. Visual stimuli are detected in the form of photons and are processed to form an image.	0	0	0	2.78602	2.8485
GO0007605 SENSORY PERCEPTION OF SOUND	[GO0007605:sensory perception of sound]The series of events required for an organism to receive an auditory stimulus, convert it to a molecular signal, and recognize and characterize the signal. Sonic stimuli are detected in the form of vibrations and are processed to form a sound.	0	0	0	0	4.65978
GO0007611 LEARNING AND OR OR MEMORY	[GO0007611:learning and/or memory]The acquisition and processing of information and/or the storage and retrieval of this information over time.	0	0	0	6.21367	6.80823
GO0007626 LOCOMOTORY BEHAVIOR	[GO0007626:locomotory behavior]The specific movement from place to place of an organism in response to external or internal stimuli. Locomotion of a whole organism in a manner dependent upon some combination of that organism's internal state and external conditions.	0	0	0	6.55774	6.08072
GO0008015 CIRCULATION	[GO0008015:circulation]The flow of blood through the body of an animal, enabling the transport of O2 and nutrients to the tissues and the removal of waste products.	0	0	0	5.46599	4.87409
GO0008017 MICROTUBULE BINDING	[GO0008017:microtubule binding]Interacting selectively with microtubules, filaments composed of tubulin monomers.	0	0	0	6.26722	4.92247
GO0008021 SYNAPTIC VESICLE	[GO0008021:synaptic vesicle]Secretory organelles, some 50 nm in diameter, of presynaptic nerve terminals; accumulate high concentrations of neurotransmitters and secrete these into the synaptic cleft by fusion with the 'active zone' of the presynaptic plasma membrane.	0	0	0	5.60279	4.54658
GO0008026 ATP DEPENDENT HELICASE ACTIVITY	[GO0008026:ATP-dependent helicase activity]Catalysis of the reaction: ATP + H2O = ADP + phosphate to drive the unwinding of a DNA or RNA helix.	0	0	0	0	-3.03645
GO0008033 TRNA PROCESSING	[GO0008033:tRNA processing]The process by which a pre-tRNA molecule is converted to a mature tRNA, ready for addition of an aminoacyl group.	0	0	0	2.4987	0
GO0008047 ENZYME ACTIVATOR ACTIVITY	[GO0008047:enzyme activator activity]Increases the activity of an enzyme.	0	0	0	8.34042	8.83275
GO0008080 N ACETYLTRANSFERASE ACTIVITY	[GO0008080:N-acetyltransferase activity]Catalysis of the transfer of an acetyl group to a nitrogen atom on the acceptor molecule.	0	0	0	0	4.16856
GO0008092 CYTOSKELETAL PROTEIN BINDING	[GO0008092:cytoskeletal protein binding]Interacting selectively with any protein component of any cytoskeleton (actin, microtubule, or intermediate filament cytoskeleton).	0	0	0	-5.47622	0
GO0008137 NADH DEHYDROGENASE (UBIQUINONE) ACTIVITY	[GO0008137:NADH dehydrogenase (ubiquinone) activity]Catalysis of the reaction: NADH + H+ + ubiquinone = NAD+ + ubiquinol.	0	0	0	1.72931	1.86437
GO0008152 METABOLIC PROCESS	[GO0008152:metabolic process]Processes that cause many of the chemical changes in living organisms, including anabolism and catabolism. Metabolic processes typically transform small molecules, but also include macromolecular processes such as DNA repair and replication, and protein synthesis and degradation.	0	0	0	-2.69799	0
GO0008168 METHYLTRANSFERASE ACTIVITY	[GO0008168:methyltransferase activity]Catalysis of the transfer of a methyl group to an acceptor molecule.	0	0	0	-3.95207	0
GO0008201 HEPARIN BINDING	[GO0008201:heparin binding]Interacting selectively with heparin, any member of a group of glycosaminoglycans found mainly as an intracellular component of mast cells and which consist predominantly of alternating alpha1-4-linked D-galactose and N-acetyl-D-glucosamine-6-sulfate residues.	0	0	0	2.57699	2.73304
GO0008202 STEROID METABOLIC PROCESS	[GO0008202:steroid metabolic process]The chemical reactions and pathways involving steroids, compounds with a 1,2,cyclopentanoperhydrophenanthrene nucleus.	0	0	0	3.45628	4.13646
GO0008217 BLOOD PRESSURE REGULATION	[GO0008217:blood pressure regulation]The process that modulates the force with which blood travels through the circulatory system.	0	0	0	0	3.78885
GO0008233 PEPTIDASE ACTIVITY	[GO0008233:peptidase activity]Catalysis of the hydrolysis of peptide bonds.	0	0	0	-2.86247	-2.54232
GO0008236 SERINE TYPE PEPTIDASE ACTIVITY	[GO0008236:serine-type peptidase activity]Catalysis of the hydrolysis of peptide linkages in oligopeptides or polypeptides by a catalytic mechanism that involves a catalytic triad consisting of a serine nucleophile that is activated by a proton relay involving an acidic residue (e.g. aspartate or glutamate) and a basic residue (usually histidine).	0	0	0	-1.65239	-2.19627
GO0008277 REGULATION OF G PROTEIN COUPLED RECEPTOR	[GO0008277:regulation of G-protein coupled receptor protein signaling pathway]Any process that modulates the frequency, rate or extent of G-protein coupled receptor protein signaling pathway activity.	0	0	0	-2.70579	-2.83007
GO0008283 CELL PROLIFERATION	[GO0008283:cell proliferation]The multiplication or reproduction of cells, resulting in the rapid expansion of a cell population.	0	0	0	-2.42956	-2.21762
GO0008284 POSITIVE REGULATION OF CELL PROLIFERATIO	[GO0008284:positive regulation of cell proliferation]Any process that activates or increases the rate or extent of cell proliferation.	0	0	0	0	-2.44167
GO0008287 PROTEIN SERINE OR THREONINE PHOSPHATASE	[GO0008287:protein serine/threonine phosphatase complex]A complex, normally consisting of a catalytic and a regulatory subunit, which catalyzes the removal of a phosphate group from a serine or threonine residue of a protein.	0	0	0	3.7929	3.7282
GO0008299 ISOPRENOID BIOSYNTHETIC PROCESS	[GO0008299:isoprenoid biosynthetic process]The chemical reactions and pathways resulting in the formation of any isoprenoid compound, isoprene (2-methylbuta-1,3-diene) or compounds containing or derived from linked isoprene (3-methyl-2-butenylene) residues.	0	0	0	1.78819	0
GO0008306 ASSOCIATIVE LEARNING	[GO0008306:associative learning]Learning by associating a stimulus (the cause) with a particular outcome (the effect).	0	0	0	3.54185	0
GO0008373 SIALYLTRANSFERASE ACTIVITY	[GO0008373:sialyltransferase activity]Catalysis of the formation of sialylglycoconjugates via transfer of the sialic acid group from CMP to one of several glycoconjugate acceptors.	0	0	0	0	-2.60734
GO0008380 RNA SPLICING	[GO0008380:RNA splicing]The process of removing sections of the primary RNA transcript to remove sequences not present in the mature form of the RNA and joining the remaining sections to form the mature form of the RNA.	0	0	0	5.00874	4.08748
GO0008430 SELENIUM BINDING	[GO0008430:selenium binding]Interacting selectively with selenium (Se).	0	0	0	4.90768	4.14122
GO0008440 INOSITOL TRISPHOSPHATE 3 KINASE ACTIVITY	[GO0008440:inositol trisphosphate 3-kinase activity]Catalysis of the reaction: ATP + 1D-myo-inositol 1,4,5-trisphosphate = ADP + 1D-myo-inositol 1,3,4,5-tetrakisphosphate.	0	0	0	3.11413	3.61152
GO0008553 HYDROGEN EXPORTING ATPASE ACTIVITY PHOS	[GO0008553:hydrogen-exporting ATPase activity, phosphorylative mechanism]Catalysis of the transfer of a solute or solutes from one side of a membrane to the other according to the reaction: ATP + H2O + H+(in) = ADP + phosphate + H+(out); by a phosphorylative mechanism.	0	0	0	0	1.20283
GO0008565 PROTEIN TRANSPORTER ACTIVITY	[GO0008565:protein transporter activity]Enables the directed movement of proteins into, out of, within or between cells.	0	0	0	0	1.52418
GO0008584 MALE GONAD DEVELOPMENT	[GO0008584:male gonad development]The process whose specific outcome is the progression of the male gonad over time, from its formation to the mature structure.	0	0	0	0	-5.78663
GO0008610 LIPID BIOSYNTHETIC PROCESS	[GO0008610:lipid biosynthetic process]The chemical reactions and pathways resulting in the formation of lipids, compounds soluble in an organic solvent but not, or sparingly, in an aqueous solvent.	0	0	0	-2.55027	-2.25798
GO0008624 INDUCTION OF APOPTOSIS BY EXTRACELLULAR	[GO0008624:induction of apoptosis by extracellular signals]Any process induced by extracellular signals that directly activates any of the steps required for cell death by apoptosis.	0	0	0	0	-3.87001
GO0008637 APOPTOTIC MITOCHONDRIAL CHANGES	[GO0008637:apoptotic mitochondrial changes]The morphological and physiological alterations undergone by mitochondria during apoptosis.	0	0	0	-2.75792	-3.45942
GO0008643 CARBOHYDRATE TRANSPORT	[GO0008643:carbohydrate transport]The directed movement of carbohydrate into, out of, within or between cells. Carbohydrates are any of a group of organic compounds based of the general formula Cx(H2O)y.	0	0	0	-2.79245	-3.98495
GO0009117 NUCLEOTIDE METABOLIC PROCESS	[GO0009117:nucleotide metabolic process]The chemical reactions and pathways involving a nucleotide, a nucleoside that is esterified with (ortho)phosphate or an oligophosphate at any hydroxyl group on the glycose moiety; may be mono-, di- or triphosphate; this definition includes cyclic-nucleotides (nucleoside cyclic phosphates).	0	0	0	-2.11122	0
GO0009314 RESPONSE TO RADIATION	[GO0009314:response to radiation]A change in state or activity of a cell or an organism (in terms of movement, secretion, enzyme production, gene expression, etc.) as a result of an electromagnetic radiation stimulus. Electromagnetic radiation is a propagating wave in space with electric and magnetic components. These components oscillate at right angles to each other and to the direction of prop…	0	0	0	3.39511	0
GO0009611 RESPONSE TO WOUNDING	[GO0009611:response to wounding]A change in state or activity of a cell or an organism (in terms of movement, secretion, enzyme production, gene expression, etc.) as a result of a stimulus indicating damage to the organism.	0	0	0	-1.93353	0
GO0009636 RESPONSE TO TOXIN	[GO0009636:response to toxin]A change in state or activity of a cell or an organism (in terms of movement, secretion, enzyme production, gene expression, etc.) as a result of a toxin stimulus.	0	0	0	4.93567	5.62179
GO0009790 EMBRYONIC DEVELOPMENT	[GO0009790:embryonic development]The process whose specific outcome is the progression of an embryo from its formation until the end of its embryonic life stage. The end of the embryonic stage is organism-specific. For example, for mammals, the process would begin with zygote formation and end with birth. For insects, the process would begin at zygote formation and end with larval hatching. For p…	0	0	0	4.47248	5.58424
GO0009897 EXTERNAL SIDE OF PLASMA MEMBRANE	[GO0009897:external side of plasma membrane]The side of the plasma membrane that is opposite to the side that faces the cytoplasm.	0	0	0	-2.38153	-2.36172
GO0009953 DORSAL OR VENTRAL PATTERN FORMATION	[GO0009953:dorsal/ventral pattern formation]The regionalization process by which the areas along the dorsal/ventral axis are established that will lead to differences in cell differentiation.	0	0	0	3.54925	0
GO0009968 NEGATIVE REGULATION OF SIGNAL TRANSDUCTI	[GO0009968:negative regulation of signal transduction]Any process that stops, prevents or reduces the frequency, rate or extent of signal transduction.	0	0	0	0	-1.73497
GO0010003 GASTRULATION (SENSU MAMMALIA)	[GO0010003:gastrulation (sensu Mammalia)]The process of gastrulation, as in, but not restricted to, mammals (Mammalia, ncbi_taxonomy_id:40674).	0	0	0	-2.15054	-2.81107
GO0015071 PROTEIN PHOSPHATASE TYPE 2C ACTIVITY	[GO0015071:protein phosphatase type 2C activity]Catalysis of the reaction: a phosphoprotein + H2O = a protein + phosphate.	0	0	0	0	-1.49713
GO0015078 HYDROGEN ION TRANSMEMBRANE TRANSPORTER A	[GO0015078:hydrogen ion transmembrane transporter activity]Catalysis of the transfer of hydrogen ions from one side of a membrane to the other.	0	0	0	2.38076	2.06307
GO0015293 SYMPORTER ACTIVITY	[GO0015293:symporter activity]Enables the active transport of a solute across a membrane by a mechanism whereby two or more species are transported together in the same direction in a tightly coupled process not directly linked to a form of energy other than chemiosmotic energy.	0	0	0	-3.22528	-2.74813
GO0015297 ANTIPORTER ACTIVITY	[GO0015297:antiporter activity]Enables the active transport of a solute across a membrane by a mechanism whereby two or more species are transported in opposite directions in a tightly coupled process not directly linked to a form of energy other than chemiosmotic energy.	0	0	0	-3.0818	-2.3319
GO0015450 PROTEIN TRANSMEMBRANE TRANSPORTER ACTIVI	[GO0015450:protein transmembrane transporter activity]Primary active carrier-mediated transport of a protein across a membrane, driven by the hydrolysis of the diphosphate bond of inorganic pyrophosphate, ATP, or another nucleoside triphosphate. The transport protein may or may not be transiently phosphorylated, but the substrate is not phosphorylated.	0	0	0	0	-1.62703
GO0015485 CHOLESTEROL BINDING	[GO0015485:cholesterol binding]Interacting selectively with cholesterol (cholest-5-en-3-beta-ol); the principal sterol of vertebrates and the precursor of many steroids, including bile acids and steroid hormones.	0	0	0	-1.26622	0
GO0015630 MICROTUBULE CYTOSKELETON	[GO0015630:microtubule cytoskeleton]The part of the cytoskeleton (the internal framework of a cell) composed of microtubules and associated proteins.	0	0	0	-1.86034	-1.87797
GO0015935 SMALL RIBOSOMAL SUBUNIT	[GO0015935:small ribosomal subunit]The smaller of the two subunits of a ribosome.	0	0	0	3.13502	2.86928
GO0015986 ATP SYNTHESIS COUPLED PROTON TRANSPORT	[GO0015986:ATP synthesis coupled proton transport]The transport of protons across a membrane to generate an electrochemical gradient (proton-motive force) that powers ATP synthesis.	0	0	0	0	2.15742
GO0015992 PROTON TRANSPORT	[GO0015992:proton transport]The directed movement of protons (hydrogen ions) into, out of, within or between cells.	0	0	0	-1.6192	-1.4845
GO0016020 MEMBRANE	[GO0016020:membrane]Double layer of lipid molecules that encloses all cells, and, in eukaryotes, many organelles; may be a single or double lipid bilayer; also includes associated proteins.	0	0	0	4.77273	3.79216
GO0016021 INTEGRAL TO MEMBRANE	[GO0016021:integral to membrane]Penetrating at least one phospholipid bilayer of a membrane. May also refer to the state of being buried in the bilayer with no exposure outside the bilayer. When used to describe a protein, indicates that all or part of the peptide sequence is embedded in the membrane.	0	0	0	-1.4097	0
GO0016042 LIPID CATABOLIC PROCESS	[GO0016042:lipid catabolic process]The chemical reactions and pathways resulting in the breakdown of lipids, compounds soluble in an organic solvent but not, or sparingly, in an aqueous solvent.	0	0	0	-1.04041	0
GO0016126 STEROL BIOSYNTHETIC PROCESS	[GO0016126:sterol biosynthetic process]The chemical reactions and pathways resulting in the formation of sterols, steroids with one or more hydroxyl groups and a hydrocarbon side-chain in the molecule.	0	0	0	5.51043	4.60101
GO0016192 VESICLE MEDIATED TRANSPORT	[GO0016192:vesicle-mediated transport]The directed movement of substances, either within a vesicle or in the vesicle membrane, into, out of or within a cell.	0	0	0	3.89925	0
GO0016209 ANTIOXIDANT ACTIVITY	[GO0016209:antioxidant activity]Inhibition of the reactions brought about by dioxygen (O2) or peroxides. Usually the antioxidant is effective because it can itself be more easily oxidized than the substance protected. The term is often applied to components that can trap free radicals, thereby breaking the chain reaction that normally leads to extensive biological damage.	0	0	0	0	-1.28826
GO0016311 DEPHOSPHORYLATION	[GO0016311:dephosphorylation]The process of removing one or more phosphoric (ester or anhydride) residues from a molecule.	0	0	0	0	1.08653
GO0016323 BASOLATERAL PLASMA MEMBRANE	[GO0016323:basolateral plasma membrane]Part of the plasma membrane that includes the basal end and sides of the cell. Often used in reference to animal polarized epithelial membranes, where the basal membrane is the part attached to the extracellular matrix, or in plant cells, where the basal membrane is defined with respect to the zygotic axis.	0	0	0	2.99983	0
GO0016324 APICAL PLASMA MEMBRANE	[GO0016324:apical plasma membrane]Part of the plasma membrane at the apical end of the cell.	0	0	0	4.91379	4.17841
GO0016358 DENDRITE DEVELOPMENT	[GO0016358:dendrite development]The process whose specific outcome is the progression of the dendrite over time, from its formation to the mature structure. A dendrite is a freely branching protoplasmic process of a nerve cell.	0	0	0	0	-1.87446
GO0016363 NUCLEAR MATRIX	[GO0016363:nuclear matrix]The dense fibrillar network lying on the inner side of the nuclear membrane.	0	0	0	-5.19248	-5.47022
GO0016439 TRNA PSEUDOURIDINE SYNTHASE ACTIVITY	[GO0016439:tRNA-pseudouridine synthase activity]Catalysis of the reaction: tRNA uridine = tRNA pseudouridine. Conversion of uridine in a tRNA molecule to pseudouridine by rotation of the C1'-N-1 glycosidic bond of uridine in RNA to a C1'-C5.	0	0	0	5.47102	7.19811
GO0016469 PROTON TRANSPORTING TWO SECTOR ATPASE CO	[GO0016469:proton-transporting two-sector ATPase complex]A large protein complex that catalyzes the synthesis or hydrolysis of ATP by a rotational mechanism, coupled to the transport of protons across a membrane. The complex comprises a membrane sector (F0, V0, or A0) that carries out proton transport and a cytoplasmic compartment sector (F1, V1, or A1) that catalyzes ATP synthesis or hydrolysis.…	0	0	0	2.17706	2.49394
GO0016477 CELL MIGRATION	[GO0016477:cell migration]The orderly movement of cells from one site to another, often during the development of a multicellular organism.	0	0	0	2.72797	0
GO0016481 NEGATIVE REGULATION OF TRANSCRIPTION	[GO0016481:negative regulation of transcription]Any process that stops, prevents or reduces the frequency, rate or extent of transcription.	0	0	0	-2.6653	-4.04673
GO0016485 PROTEIN PROCESSING	[GO0016485:protein processing]The posttranslational modification of a protein, particularly secretory proteins and proteins targeted for membranes or specific cellular locations.	0	0	0	5.34807	5.2827
GO0016486 PEPTIDE HORMONE PROCESSING	[GO0016486:peptide hormone processing]The generation of a mature peptide hormone by posttranslational processing of a prohormone.	0	0	0	0	-1.41575
GO0016491 OXIDOREDUCTASE ACTIVITY	[GO0016491:oxidoreductase activity]Catalysis of an oxidation-reduction (redox) reaction, a reversible chemical reaction in which the oxidation state of an atom or atoms within a molecule is altered. One substrate acts as a hydrogen or electron donor and becomes oxidized, while the other acts as hydrogen or electron acceptor and becomes reduced.	0	0	0	3.72296	0
GO0016538 CYCLIN DEPENDENT PROTEIN KINASE REGULATO	[GO0016538:cyclin-dependent protein kinase regulator activity]Modulates the activity of a cyclin-dependent protein kinase, enzymes of the protein kinase family that are regulated through association with cyclins and other proteins.	0	0	0	-2.74257	-3.65278
GO0016564 TRANSCRIPTION REPRESSOR ACTIVITY	[GO0016564:transcription repressor activity]Any transcription regulator activity that prevents or downregulates transcription.	0	0	0	0	2.81418
GO0016568 CHROMATIN MODIFICATION	[GO0016568:chromatin modification]The alteration of DNA or protein in chromatin, which may result in changing the chromatin structure.	0	0	0	5.65132	6.90579
GO0016616 OXIDOREDUCTASE ACTIVITY ACTING ON THE C	[GO0016616:oxidoreductase activity, acting on the CH-OH group of donors, NAD or NADP as acceptor]Catalysis of an oxidation-reduction (redox) reaction in which a CH-OH group acts as a hydrogen or electron donor and reduces NAD+ or NADP.	0	0	0	0	3.18393
GO0016627 OXIDOREDUCTASE ACTIVITY ACTING ON THE C	[GO0016627:oxidoreductase activity, acting on the CH-CH group of donors]Catalysis of an oxidation-reduction (redox) reaction in which a CH-CH group acts as a hydrogen or electron donor and reduces a hydrogen or electron acceptor.	0	1.13537	0	0	0
GO0016702 OXIDOREDUCTASE ACTIVITY ACTING ON SINGL	[GO0016702:oxidoreductase activity, acting on single donors with incorporation of molecular oxygen, incorporation of two atoms of oxygen]Catalysis of an oxidation-reduction (redox) reaction in which hydrogen or electrons are transferred from one donor, and two oxygen atoms is incorporated into a donor.	0	1.15256	0	0	0
GO0016740 TRANSFERASE ACTIVITY	[GO0016740:transferase activity]Catalysis of the transfer of a group, e.g. a methyl group, glycosyl group, acyl group, phosphorus-containing, or other groups, from one compound (generally regarded as the donor) to another compound (generally regarded as the acceptor). Transferase is the systematic name for any enzyme of EC class 2.	0	1.54828	0	0	0
GO0016779 NUCLEOTIDYLTRANSFERASE ACTIVITY	[GO0016779:nucleotidyltransferase activity]Catalysis of the transfer of a nucleotidyl group to a reactant.	0	1.58871	0	0	0
GO0016787 HYDROLASE ACTIVITY	[GO0016787:hydrolase activity]Catalysis of the hydrolysis of various bonds, e.g. C-O, C-N, C-C, phosphoric anhydride bonds, etc. Hydrolase is the systematic name for any enzyme of EC class 3.	0	1.65776	0	0	0
GO0016791 PHOSPHORIC MONOESTER HYDROLASE ACTIVITY	[GO0016791:phosphoric monoester hydrolase activity]Catalysis of the hydrolysis of phosphoric monoesters, releasing inorganic phosphate.	0	1.66588	0	0	0
GO0016798 HYDROLASE ACTIVITY ACTING ON GLYCOSYL B	[GO0016798:hydrolase activity, acting on glycosyl bonds]Catalysis of the hydrolysis of any glycosyl bond.	0	1.83188	0	0	-2.34421
GO0016820 HYDROLASE ACTIVITY ACTING ON ACID ANHYD	[GO0016820:hydrolase activity, acting on acid anhydrides, catalyzing transmembrane movement of substances]Catalysis of the hydrolysis of an acid anhydride to directly drive the transport of a substance across a membrane.	0	1.87191	0	0	0
GO0016829 LYASE ACTIVITY	[GO0016829:lyase activity]Catalysis of the cleavage of C-C, C-O, C-N and other bonds by other means than by hydrolysis or oxidation, or conversely adding a group to a double bond. They differ from other enzymes in that two substrates are involved in one reaction direction, but only one in the other direction. When acting on the single substrate, a molecule is eliminated and this generates either …	0	1.90371	0	0	0
GO0016853 ISOMERASE ACTIVITY	[GO0016853:isomerase activity]Catalysis of the geometric or structural changes within one molecule. Isomerase is the systematic name for any enzyme of EC class 5.	0	1.91423	0	0	1.35808
GO0016874 LIGASE ACTIVITY	[GO0016874:ligase activity]Catalysis of the ligation of two substances with concomitant breaking of a diphosphate linkage, usually in a nucleoside triphosphate. Ligase is the systematic name for any enzyme of EC class 6.	0	1.92775	0	0	0
GO0016887 ATPASE ACTIVITY	[GO0016887:ATPase activity]Catalysis of the reaction: ATP + H2O = ADP + phosphate. May or may not be coupled to another reaction.	0	1.99954	0	0	0
GO0017110 NUCLEOSIDE DIPHOSPHATASE ACTIVITY	[GO0017110:nucleoside-diphosphatase activity]Catalysis of the reaction: a nucleoside diphosphate + H2O = a nucleotide + phosphate.	0	2.03932	0	0	0
GO0018108 PEPTIDYL TYROSINE PHOSPHORYLATION	[GO0018108:peptidyl-tyrosine phosphorylation]The posttranslational phosphorylation of peptidyl-tyrosine to form peptidyl-O4'-phospho-L-tyrosine.	0	2.04026	0	0	0
GO0018149 PEPTIDE CROSS LINKING	[GO0018149:peptide cross-linking]The formation of a covalent cross-link between or within protein chains.	0	2.06761	0	0	0
GO0019001 GUANYL NUCLEOTIDE BINDING	[GO0019001:guanyl nucleotide binding]Interacting selectively with guanyl nucleotides, any compound consisting of guanosine esterified with (ortho)phosphate.	0	2.15726	0	0	0
GO0019843 RRNA BINDING	[GO0019843:rRNA binding]Interacting selectively with ribosomal RNA.	0	2.17203	0	0	0
GO0019898 EXTRINSIC TO MEMBRANE	[GO0019898:extrinsic to membrane]Loosely bound to one surface of a membrane, but not integrated into the hydrophobic region.	0	2.17225	0	0	0
GO0019904 PROTEIN DOMAIN SPECIFIC BINDING	[GO0019904:protein domain specific binding]Interacting selectively with a specific domain of a protein.	0	2.177	0	0	0
GO0019992 DIACYLGLYCEROL BINDING	[GO0019992:diacylglycerol binding]Interacting selectively with diacylglycerol, a diester of glycerol and two fatty acids.	0	2.18427	0	0	0
GO0022857 TRANSMEMBRANE TRANSPORTER ACTIVITY	[GO0022857:transmembrane transporter activity]Catalysis of the transfer of a substance from one side of a membrane to the other.	0	2.18705	0	0	0
GO0030020 EXTRACELLULAR MATRIX STRUCTURAL CONSTITU	[GO0030020:extracellular matrix structural constituent conferring tensile strength]A constituent of the extracellular matrix that enables the matrix to resist longitudinal stress.	0	2.28746	0	0	0
GO0030030 CELL PROJECTION ORGANIZATION AND BIOGENE	[GO0030030:cell projection organization and biogenesis]A process that is carried out at the cellular level which results in the formation, arrangement of constituent parts, or disassembly of a prolongation or process extending from a cell, e.g. a flagellum or axon.	0	2.34158	0	0	0
GO0030032 LAMELLIPODIUM BIOGENESIS	[GO0030032:lamellipodium biogenesis]Formation of a lamellipodium, a thin sheetlike extension of the surface of a migrating cell.	0	2.47584	0	0	-1.11038
GO0030073 INSULIN SECRETION	[GO0030073:insulin secretion]The regulated release of proinsulin from secretory granules (B granules) in the B cells of the pancreas; accompanied by cleavage of proinsulin to form mature insulin.	0	2.54812	0	0	0
GO0030099 MYELOID CELL DIFFERENTIATION	[GO0030099:myeloid cell differentiation]The process whereby a relatively unspecialized myeloid precursor cell acquires the specialized features of any cell of the myeloid leukocyte, megakaryocyte, thrombocyte, or erythrocyte lineages.	0	2.58309	0	0	0
GO0030117 MEMBRANE COAT	[GO0030117:membrane coat]Any of several different proteinaceous coats that can associate with membranes. Membrane coats include those formed by clathrin plus an adaptor complex, the COPI and COPII complexes, and possibly others. They are found associated with membranes on many vesicles as well as other membrane features such as pits and perhaps tubules.	0	2.58309	0	0	0
GO0030131 CLATHRIN ADAPTOR COMPLEX	[GO0030131:clathrin adaptor complex]A membrane coat adaptor complex that links clathrin to a membrane.	0	2.61352	0	-2.8535	-4.44004
GO0030133 TRANSPORT VESICLE	[GO0030133:transport vesicle]Any of the vesicles of the constitutive secretory pathway, which carry cargo from the endoplasmic reticulum to the Golgi, between Golgi cisternae, and to destinations within or outside the cell.	0	2.62387	0	0	0
GO0030140 TRANS GOLGI NETWORK TRANSPORT VESICLE	[GO0030140:trans-Golgi network transport vesicle]A vesicle that mediates transport between the trans-Golgi network and other parts of the cell.	0	2.63322	0	0	0
GO0030145 MANGANESE ION BINDING	[GO0030145:manganese ion binding]Interacting selectively with manganese (Mn) ions.	0	2.64002	0	0	0
GO0030170 PYRIDOXAL PHOSPHATE BINDING	[GO0030170:pyridoxal phosphate binding]Interacting selectively with pyridoxal 5' phosphate, 3-hydroxy-5-(hydroxymethyl)-2-methyl4-pyridine carboxaldehyde 5' phosphate, the biologically active form of vitamin B6.	0	2.70461	0	0	0
GO0030173 INTEGRAL TO GOLGI MEMBRANE	[GO0030173:integral to Golgi membrane]Located such that some or all of the gene product itself penetrates at least one phospholipid bilayer of the Golgi complex membrane. May also refer to the state of being buried in the bilayer with no exposure outside the bilayer.	0	2.72024	0	0	0
GO0030175 FILOPODIUM	[GO0030175:filopodium]Thin, stiff protrusion extended by the leading edge of a motile cell such as a crawling fibroblast or amoeba, or an axonal growth cone; usually approximately 0.1 um wide, 5-10 um long, can be up to 50 um long in axon growth cones; contains a loose bundle of about 20 actin filaments oriented with their plus ends pointing outward.	0	2.72986	0	0	0
GO0030176 INTEGRAL TO ENDOPLASMIC RETICULUM MEMBRA	[GO0030176:integral to endoplasmic reticulum membrane]Penetrating at least one phospholipid bilayer of an endoplasmic reticulum membrane. May also refer to the state of being buried in the bilayer with no exposure outside the bilayer.	0	2.85386	0	0	-3.77634
GO0030182 NEURON DIFFERENTIATION	[GO0030182:neuron differentiation]The process whereby a relatively unspecialized cell acquires specialized features of a neuron.	0	2.88682	0	-2.24303	-2.47466
GO0030183 B CELL DIFFERENTIATION	[GO0030183:B cell differentiation]The process whereby a relatively unspecialized hemopoietic stem cell acquires the specialized features of a B cell.	0	2.92076	0	0	0
GO0030199 COLLAGEN FIBRIL ORGANIZATION	[GO0030199:collagen fibril organization]Any process that determines the size and arrangement of collagen fibrils within an extracellular matrix.	0	3.01661	0	0	0
GO0030217 T CELL DIFFERENTIATION	[GO0030217:T cell differentiation]The process whereby a relatively unspecialized hemopoietic stem cell acquires the specialized features of a T cell.	0	3.24668	0	0	0
GO0030276 CLATHRIN BINDING	[GO0030276:clathrin binding]Interacting selectively with a clathrin heavy or light chain, the main components of the coat of coated vesicles and coated pits, and which also occurs in synaptic vesicles.	0	3.26078	0	0	0
GO0030286 DYNEIN COMPLEX	[GO0030286:dynein complex]Any of several large complexes that contain two or three dynein heavy chains and several light chains, and have microtubule motor activity.	0	3.28895	0	-3.13964	-2.69167
GO0030295 PROTEIN KINASE ACTIVATOR ACTIVITY	[GO0030295:protein kinase activator activity]Increases the activity of a protein kinase, an enzyme which phosphorylates a protein.	0	3.42394	0	0	0
GO0030301 CHOLESTEROL TRANSPORT	[GO0030301:cholesterol transport]The directed movement of cholesterol, cholest-5-en-3-beta-ol, into, out of, within or between cells.	0	3.47793	0	0	0
GO0030317 SPERM MOTILITY	[GO0030317:sperm motility]Any process involved in the controlled movement of a sperm cell.	0	3.51272	0	0	0
GO0030324 LUNG DEVELOPMENT	[GO0030324:lung development]The process whose specific outcome is the progression of the lung over time, from its formation to the mature structure. In all air-breathing vertebrates the lungs are developed from the ventral wall of the oesophagus as a pouch which divides into two sacs. In amphibians and many reptiles the lungs retain very nearly this primitive sac-like character, but in the higher…	0	3.60621	0	0	0
GO0030326 EMBRYONIC LIMB MORPHOGENESIS	[GO0030326:embryonic limb morphogenesis]The process, occurring in the embryo, by which the anatomical structures of the limb are generated and organized. Morphogenesis pertains to the creation of form. A limb is an appendage of an animal used for locomotion or grasping.	0	3.68374	0	-3.66561	-2.96239
GO0030334 REGULATION OF CELL MIGRATION	[GO0030334:regulation of cell migration]Any process that modulates the frequency, rate or extent of cell migration.	0	3.69076	0	0	0
GO0030425 DENDRITE	[GO0030425:dendrite]A branching protoplasmic process of a neuron that receive and integrate signals coming from axons of other neurons, and convey the resulting signal to the body of the cell.	0	3.82224	0	0	0
GO0030514 NEGATIVE REGULATION OF BMP SIGNALING PAT	[GO0030514:negative regulation of BMP signaling pathway]Any process that stops, prevents or reduces the frequency, rate or extent of BMP signaling pathway activity.	0	3.82486	0	0	0
GO0030521 ANDROGEN RECEPTOR SIGNALING PATHWAY	[GO0030521:androgen receptor signaling pathway]Any series of molecular signals generated as a consequence of an androgen binding to its receptor.	0	3.98982	0	0	0
GO0030529 RIBONUCLEOPROTEIN COMPLEX	[GO0030529:ribonucleoprotein complex]A macromolecular complex containing both protein and RNA molecules.	0	4.06077	0	3.61756	3.17369
GO0030530 HETEROGENEOUS NUCLEAR RIBONUCLEOPROTEIN	[GO0030530:heterogeneous nuclear ribonucleoprotein complex]Particulate complex of heterogeneous nuclear RNA (hnRNA; a heterogeneous mixture of RNA molecules of high Mr with a rapid turnover rate that occurs in cell nuclei during protein synthesis; it is the form of RNA synthesized in eukaryotes by RNA polymerase II, that which is translated into protein) with protein, which is cell-specific and h…	0	4.06873	0	0	0
GO0030672 SYNAPTIC VESICLE MEMBRANE	[GO0030672:synaptic vesicle membrane]The lipid bilayer surrounding a synaptic vesicle.	0	4.07737	0	0	0
GO0030674 PROTEIN BINDING BRIDGING	[GO0030674:protein binding, bridging]Interacting selectively with two or more protein molecules, or a protein and another macromolecule or complex, simultaneously, thereby physically linking the bound proteins or complexes to each other.	0	4.14421	0	0	0
GO0030693 CASPASE ACTIVITY	[GO0030693:caspase activity]Catalysis of the hydrolysis of a peptide bond on the carboxyl side of an aspartate residue.	0	4.14773	0	0	0
GO0030863 CORTICAL CYTOSKELETON	[GO0030863:cortical cytoskeleton]The portion of the cytoskeleton that lies just beneath the plasma membrane.	0	4.30713	0	2.44998	1.92375
GO0030900 FOREBRAIN DEVELOPMENT	[GO0030900:forebrain development]The process whose specific outcome is the progression of the forebrain over time, from its formation to the mature structure. The forebrain is the anterior of the three primary divisions of the developing chordate brain or the corresponding part of the adult brain (in vertebrates, includes especially the cerebral hemispheres, the thalamus, and the hypothalamus and…	0	4.38422	0	0	0
GO0030955 POTASSIUM ION BINDING	[GO0030955:potassium ion binding]Interacting selectively with potassium (K+) ions.	0	4.98699	0	3.3864	3.0939
GO0031072 HEAT SHOCK PROTEIN BINDING	[GO0031072:heat shock protein binding]Interacting selectvely with a heat shock protein, any protein synthesized or activated in response to heat shock.	0	4.98699	0	3.3864	3.0939
GO0031175 NEURITE DEVELOPMENT	[GO0031175:neurite development]The process whose specific outcome is the progression of the neurite over time, from its formation to the mature structure. The neurite is any process extending from a neural cell, such as axons or dendrites.	0	5.07211	0	3.35685	2.89338
GO0031202 RNA SPLICING FACTOR ACTIVITY TRANSESTER	[GO0031202:RNA splicing factor activity, transesterification mechanism]An activity which binds RNA and functions to assist splicing of substrate RNA(s) by facilitating the formation and stabilization of a catalytic conformation in which the splice junctions of the RNA(s) to be spliced are positioned for a transesterification reaction that occurs between two sites within the RNA(s) to be spliced.	0	5.13268	0	2.94701	2.42156
GO0031402 SODIUM ION BINDING	[GO0031402:sodium ion binding]Interacting selectively with sodium ions (Na+).	0	5.60323	0	3.93634	3.25877
GO0031410 CYTOPLASMIC VESICLE	[GO0031410:cytoplasmic vesicle]A vesicle formed of membrane or protein, found in the cytoplasm of a cell.	0	0	1.48721	0	0
GO0031418 L ASCORBIC ACID BINDING	[GO0031418:L-ascorbic acid binding]Interacting selectively with L-ascorbic acid, (2R)-2-[(1S)-1,2-dihydroxyethyl]-4-hydroxy-5-oxo-2,5-dihydrofuran-3-olate; L-ascorbic acid is vitamin C and has co-factor and anti-oxidant activities in many species.	0	0	1.51613	0	0
GO0031519 PCG PROTEIN COMPLEX	[GO0031519:PcG protein complex]A chromatin-associated multiprotein complex containing Polycomb Group proteins. In Drosophila, Polycomb group proteins are involved in the long-term maintenance of gene repression, and PcG protein complexes associate with Polycomb group response elements (PREs) in target genes to regulate higher-order chromatin structure.	0	0	1.76026	0	0
GO0031594 NEUROMUSCULAR JUNCTION	[GO0031594:neuromuscular junction]The junction between the axon of a motor neuron and a muscle fiber. In response to the arrival of action potentials, the presynaptic button releases molecules of neurotransmitters into the synaptic cleft. These diffuse across the cleft and transmit the signal to the postsynaptic membrane of the muscle fiber, leading to a post-synaptic potential responsible of the…	0	0	1.84075	0	0
GO0035023 REGULATION OF RHO PROTEIN SIGNAL TRANSDU	[GO0035023:regulation of Rho protein signal transduction]Any process that modulates the frequency, rate or extent of Rho protein signal transduction.	0	0	2.03195	0	0
GO0040007 GROWTH	[GO0040007:growth]The increase in size or mass of an entire organism, a part of an organism or a cell.	0	1.69099	2.21501	1.33195	1.82297
GO0042113 B CELL ACTIVATION	[GO0042113:B cell activation]The change in morphology and behavior of a mature or immature B cell resulting from exposure to a mitogen, cytokine, chemokine, cellular ligand, or an antigen for which it is specific.	0	0	2.24991	0	0
GO0042169 SH2 DOMAIN BINDING	[GO0042169:SH2 domain binding]Interacting selectively with a SH2 domain (Src homology 2) of a protein, a protein domain of about 100 amino-acid residues and belonging to the alpha + beta domain class.	0	0	2.55033	0	0
GO0042254 RIBOSOME BIOGENESIS AND ASSEMBLY	[GO0042254:ribosome biogenesis and assembly]The process of the formation of the constituents of the ribosome subunits, their assembly, and their transport to the sites of protein synthesis.	0	0	2.57471	0	0
GO0042472 INNER EAR MORPHOGENESIS	[GO0042472:inner ear morphogenesis]The process by which the anatomical structures of the inner ear are generated and organized. Morphogenesis pertains to the creation of form. The inner ear is the structure in vertebrates that contains the organs of balance and hearing. It consists of soft hollow sensory structures (the membranous labyrinth) containing fluid (endolymph) surrounded by fluid (peril…	0	0	2.5779	6.98638	6.80983
GO0042493 RESPONSE TO DRUG	[GO0042493:response to drug]A change in state or activity of a cell or an organism (in terms of movement, secretion, enzyme production, gene expression, etc.) as a result of a drug stimulus. A drug is a substance used in the diagnosis, treatment or prevention of a disease.	0	0	2.6718	0	0
GO0042552 MYELINATION	[GO0042552:myelination]The process by which myelin sheaths are formed and maintained around neurons. Oligodendrocytes in the brain and spinal cord and Schwann cells in the peripheral nervous system wrap axons with compact layers of their plasma membrane. Adjacent myelin segments are separated by a non-myelinated stretch of axon called a node of Ranvier.	0	0	2.77914	0	0
GO0042593 GLUCOSE HOMEOSTASIS	[GO0042593:glucose homeostasis]Any of the processes involved in the maintenance of an internal equilibrium of glucose within an organism or cell.	0	0	2.97304	0	0
GO0042626 ATPASE ACTIVITY COUPLED TO TRANSMEMBRAN	[GO0042626:ATPase activity, coupled to transmembrane movement of substances]Catalysis of the reaction: ATP + H2O = ADP + phosphate to directly drive the active transport of a substance across a membrane.	0	0	2.98281	0	0
GO0042734 PRESYNAPTIC MEMBRANE	[GO0042734:presynaptic membrane]A specialized area of membrane of the axon terminal that faces the plasma membrane of the neuron or muscle fiber with which the axon terminal establishes a synaptic junction; many synaptic junctions exhibit structural presynaptic characteristics, such as conical, electron-dense internal protrusions, that distinguish it from the remainder of the axon plasma membrane.	0	0	3.09116	0	3.10612
GO0042742 DEFENSE RESPONSE TO BACTERIUM	[GO0042742:defense response to bacterium]Reactions triggered in response to the presence of a bacterium that act to protect the cell or organism.	0	0	3.19565	0	0
GO0042981 REGULATION OF APOPTOSIS	[GO0042981:regulation of apoptosis]Any process that modulates the occurrence or rate of cell death by apoptosis.	0	0	3.39117	0	2.39193
GO0042995 CELL PROJECTION	[GO0042995:cell projection]A prolongation or process extending from a cell, e.g. a flagellum or axon.	0	4.16918	3.59609	0	0
GO0043005 NEURON PROJECTION	[GO0043005:neuron projection]A prolongation or process extending from a nerve cell, e.g. an axon or dendrite.	0	5.77908	3.65687	0	0
GO0043025 CELL SOMA	[GO0043025:cell soma]The portion of a cell bearing surface projections such as axons, dendrites, cilia, or flagella that includes the nucleus, but excludes all cell projections.	0	0	4.04423	0	1.07345
GO0043065 POSITIVE REGULATION OF APOPTOSIS	[GO0043065:positive regulation of apoptosis]Any process that activates or increases the frequency, rate or extent of cell death by apoptosis.	0	0	4.2541	4.25159	4.87343
GO0043113 RECEPTOR CLUSTERING	[GO0043113:receptor clustering]Grouping of a set of receptors at a cellular location, often to amplify the sensitivity of a signaling response.	0.525574	0	0	-1.55545	-1.6783
GO0043123 POSITIVE REGULATION OF I KAPPAB KINASE O	[GO0043123:positive regulation of I-kappaB kinase/NF-kappaB cascade]Any process that activates or increases the frequency, rate or extent of an I-kappaB kinase/NF-kappaB induced cascade.	1.17839	0	0	0	-2.48783
GO0043169 CATION BINDING	[GO0043169:cation binding]Interacting selectively with cations, charged atoms or groups of atoms with a net positive charge.	1.2823	0	0	0	0
GO0043234 PROTEIN COMPLEX	[GO0043234:protein complex]Any protein group composed of two or more subunits, which may or may not be identical. Protein complexes may have other associated non-protein prosthetic groups, such as nucleic acids, metal ions or carbohydrate groups.	1.29949	1.7747	0	0	0
GO0043491 PROTEIN KINASE B SIGNALING CASCADE	[GO0043491:protein kinase B signaling cascade]A series of reactions, mediated by the intracellular serine/threonine kinase protein kinase B, which occurs as a result of a single trigger reaction or compound.	1.30134	0	0	0	0
GO0043565 SEQUENCE SPECIFIC DNA BINDING	[GO0043565:sequence-specific DNA binding]Interacting selectively with DNA of a specific nucleotide composition, e.g. GC-rich DNA binding, or with a specific sequence motif or type of DNA e.g. promotor binding or rDNA binding.	1.38945	1.51256	0	0	0
GO0044267 CELLULAR PROTEIN METABOLIC PROCESS	[GO0044267:cellular protein metabolic process]The chemical reactions and pathways involving a specific protein, rather than of proteins in general, occurring at the level of an individual cell. Includes protein modification.	1.39325	0	0	0	0
GO0045087 INNATE IMMUNE RESPONSE	[GO0045087:innate immune response]Innate immune responses are defense responses mediated by germline encoded components that directly recognize components of potential pathogens.	1.40004	0	0	0.634968	0.783267
GO0045177 APICAL PART OF CELL	[GO0045177:apical part of cell]The apical region of a cell.	1.5928	2.23265	0	0	0
GO0045211 POSTSYNAPTIC MEMBRANE	[GO0045211:postsynaptic membrane]A specialized area of membrane facing the presynaptic membrane on the tip of the nerve ending and separated from it by a minute cleft (the synaptic cleft). Neurotransmitters across the synaptic cleft and transmit the signal to the postsynaptic membrane.	1.63768	0	-1.30429	0	0
GO0045263 PROTON TRANSPORTING ATP SYNTHASE COMPLEX	[GO0045263:proton-transporting ATP synthase complex, coupling factor F(o)]All non-F1 subunits of a hydrogen-transporting ATP synthase, including integral and peripheral membrane proteins.	1.6682	0	0	0	0
GO0045597 POSITIVE REGULATION OF CELL DIFFERENTIAT	[GO0045597:positive regulation of cell differentiation]Any process that activates or increases the frequency, rate or extent of cell differentiation.	1.68558	0	0	-1.80571	-2.33649
GO0045665 NEGATIVE REGULATION OF NEURON DIFFERENTI	[GO0045665:negative regulation of neuron differentiation]Any process that stops, prevents or reduces the frequency, rate or extent of neuron differentiation.	2.07684	2.38819	0	0	0
GO0045669 POSITIVE REGULATION OF OSTEOBLAST DIFFER	[GO0045669:positive regulation of osteoblast differentiation]Any process that activates or increases the frequency, rate or extent of osteoblast differentiation.	2.15474	1.89389	1.63668	0	0
GO0045860 POSITIVE REGULATION OF PROTEIN KINASE AC	[GO0045860:positive regulation of protein kinase activity]Any process that activates or increases the frequency, rate or extent of protein kinase activity.	2.20966	2.18827	2.20029	0	-2.37698
GO0045941 POSITIVE REGULATION OF TRANSCRIPTION	[GO0045941:positive regulation of transcription]Any process that activates or increases the frequency, rate or extent of transcription.	2.56628	0	3.51243	0	0
GO0045944 POSITIVE REGULATION OF TRANSCRIPTION FRO	[GO0045944:positive regulation of transcription from RNA polymerase II promoter]Any process that activates or increases the frequency, rate or extent of transcription from the RNA polymerase II promoter.	2.5797	2.92204	0	0	0
GO0046873 METAL ION TRANSMEMBRANE TRANSPORTER ACTI	[GO0046873:metal ion transmembrane transporter activity]Catalysis of the transfer of metal ions from one side of a membrane to the other.	2.62179	0	0	-3.83293	-4.13675
GO0046933 HYDROGEN ION TRANSPORTING ATP SYNTHASE A	[GO0046933:hydrogen ion transporting ATP synthase activity, rotational mechanism]Catalysis of the transfer of a solute or solutes from one side of a membrane to the other according to the reaction: ADP + phosphate = ATP + H2O, coupled with transport of H+ down a concentration gradient, by a rotational mechanism.	2.70016	2.31759	0	0	-2.46866
GO0046961 HYDROGEN ION TRANSPORTING ATPASE ACTIVIT	[GO0046961:hydrogen ion transporting ATPase activity, rotational mechanism]Catalysis of the transfer of a solute or solutes from one side of a membrane to the other according to the reaction: ATP + H2O + H+(in) = ADP + phosphate + H+(out), by a rotational mechanism.	2.89542	0	0	0	-3.9925
GO0048010 VASCULAR ENDOTHELIAL GROWTH FACTOR RECEP	[GO0048010:vascular endothelial growth factor receptor signaling pathway]The series of molecular signals generated as a consequence of vascular endothelial growth factor receptor binding to one of its physiological ligands.	2.99495	0	0	0	0
GO0048015 PHOSPHOINOSITIDE MEDIATED SIGNALING	[GO0048015:phosphoinositide-mediated signaling]A series of molecular signals in which a cell uses a phosphoinositide to convert an extracellular signal into a response.	3.00316	3.26389	0	0	0
GO0048469 CELL MATURATION	[GO0048469:cell maturation]A developmental process, independent of morphogenetic (shape) change, that is required for a cell to attain its fully functional state.	3.10939	3.59854	0	0	0
GO0048593 CAMERA TYPE EYE MORPHOGENESIS	[GO0048593:camera-type eye morphogenesis]The process by which the anatomical structures of the eye are generated and organized. Morphogenesis pertains to the creation of form. The camera-type eye is an organ of sight that receives light through an aperture and focuses it through a lens, projecting it on a photoreceptor field.	3.11551	3.40443	0	0	0
GO0048663 NEURON FATE COMMITMENT	[GO0048663:neuron fate commitment]The process whereby the developmental fate of a cell becomes restricted such that it will develop into a neuron.	3.12719	0	0	0	0
GO0048839 INNER EAR DEVELOPMENT	[GO0048839:inner ear development]The process whose specific outcome is the progression of the inner ear over time, from its formation to the mature structure.	3.17193	1.74943	0	-3.022	-3.24105
GO0050660 FAD BINDING	[GO0050660:FAD binding]Interacting selectively with FAD, flavin-adenine dinucleotide, the coenzyme or the prosthetic group of various flavoprotein oxidoreductase enzymes.	3.21177	0	0	0	-3.68494
GO0050679 POSITIVE REGULATION OF EPITHELIAL CELL P	[GO0050679:positive regulation of epithelial cell proliferation]Any process that activates or increases the rate or extent of epithelial cell proliferation.	3.24153	0	0	0	-3.6003
GO0050681 ANDROGEN RECEPTOR BINDING	[GO0050681:androgen receptor binding]Interacting selectively with an androgen receptor.	3.25728	2.95425	0	0	0
GO0050730 REGULATION OF PEPTIDYL TYROSINE PHOSPHOR	[GO0050730:regulation of peptidyl-tyrosine phosphorylation]Any process that modulates the frequency, rate or extent of the phosphorylation of peptidyl-tyrosine.	3.35748	6.50316	3.1078	-4.08172	-3.23804
GO0050766 POSITIVE REGULATION OF PHAGOCYTOSIS	[GO0050766:positive regulation of phagocytosis]Any process that activates or increases the frequency, rate or extent of phagocytosis.	3.43498	0	0	-3.37886	-3.03496
GO0050808 SYNAPSE ORGANIZATION AND BIOGENESIS	[GO0050808:synapse organization and biogenesis]A process that is carried out at the cellular level which results in the formation, arrangement of constituent parts, or disassembly of a synapse, the junction between a neuron and a target (neuron, muscle, or secretory cell).	3.45801	0	0	-5.11931	0
GO0050896 RESPONSE TO STIMULUS	[GO0050896:response to stimulus]A change in state or activity of a cell or an organism (in terms of movement, secretion, enzyme production, gene expression, etc.) as a result of a stimulus.	3.49322	0	0	0	-2.62325
GO0051015 ACTIN FILAMENT BINDING	[GO0051015:actin filament binding]Interacting selectively with an actin filament, also known as F-actin, a helical filamentous polymer of globular G-actin subunits.	3.72401	5.29285	0	0	0
GO0051028 MRNA TRANSPORT	[GO0051028:mRNA transport]The directed movement of mRNA, messenger ribonucleic acid, into, out of, within or between cells.	3.85315	0	0	0	0
GO0051082 UNFOLDED PROTEIN BINDING	[GO0051082:unfolded protein binding]Interacting selectively with an unfolded protein.	3.87947	3.17083	0	-2.04543	0
GO0051092 ACTIVATION OF NF KAPPAB TRANSCRIPTION FA	[GO0051092:activation of NF-kappaB transcription factor]Any process that activates or increases the frequency, rate or extent of activity of the transcription factor NF-kappaB.	3.97059	0	0	0	0
GO0051216 CARTILAGE DEVELOPMENT	[GO0051216:cartilage development]The process whose specific outcome is the progression of the cartilage over time, from its formation to the mature structure. Cartilage is a connective tissue dominated by extracellular matrix containing collagen type II and large amounts of proteoglycan, particularly chondroitin sulfate.	4.00292	5.42069	0	0	0
GO0051258 PROTEIN POLYMERIZATION	[GO0051258:protein polymerization]The process of creating protein polymers, compounds composed of a large number of component monomers; polymeric proteins may be made up of different or identical monomers. Polymerization occurs by the addition of extra monomers to an existing poly- or oligomeric protein.	4.04887	4.30949	0	-2.43246	-3.79164
GO0051260 PROTEIN HOMOOLIGOMERIZATION	[GO0051260:protein homooligomerization]The process of creating protein oligomers, compounds composed of a small number, usually between three and ten, of identical component monomers. Oligomers may be formed by the polymerization of a number of monomers or the depolymerization of a large protein polymer.	4.27247	2.73335	0	0	-4.36011
GO0051287 NAD BINDING	[GO0051287:NAD binding]Interacting selectively with nicotinamide adenine dinucleotide, a coenzyme involved in many redox and biosynthetic reactions; binding may be to either the oxidized form, NAD, or the reduced form, NADH.	4.79621	2.72715	0	-3.63607	0
GO0051301 CELL DIVISION	[GO0051301:cell division]The processes resulting in the physical partitioning and separation of a cell into daughter cells.	5.38985	0	0	-3.8305	-3.21869
GO0051537 2 IRON 2 SULFUR CLUSTER BINDING	[GO0051537:2 iron, 2 sulfur cluster binding]Interacting selectively with a 2 iron, 2 sulfur (2Fe-2S) cluster; this cluster consists of two iron atoms, with two inorganic sulfur atoms found between the irons and acting as bridging ligands.	5.493	0	0	-2.41761	0
GO0051539 4 IRON 4 SULFUR CLUSTER BINDING	[GO0051539:4 iron, 4 sulfur cluster binding]Interacting selectively with a 4 iron, 4 sulfur (4Fe-4S) cluster; this cluster consists of four iron atoms, with the inorganic sulfur atoms found between the irons and acting as bridging ligands.	6.3998	3.39514	2.95456	0	0
